# Supplementary material for: Cellular census of human fibrosis defines functionally distinct stromal cell types and states
Source: Nat Commun. 2020 Jun 2;11:2768. doi: 10.1038/s41467-020-16264-y (PMC7265502; doi:10.1038/s41467-020-16264-y)
Supplement: Supplementary file 3 — Source Data [file 41467_2020_16264_MOESM3_ESM.xlsx]

## Sheet: Figure 1c
tSNE_1	tSNE_2	Cluster	CXCL14	ACTA2
-33.8006	7.54272	4	0	0
-34.4348	8.43877	2	0	0
-7.55596	-35.7797	4	0	0.744651
26.1882	-19.7336	5	0	4.47095
-29.8865	5.21093	2	0	0
12.9061	-12.5011	2	2.65242	0
14.9592	-9.32189	2	4.09652	0.825651
-33.4833	8.49973	2	0	3.29624
-32.7525	7.65901	5	0	2.70484
15.7161	-9.46321	5	1.63288	3.29279
18.781	-16.5144	2	4.50519	1.4534
18.4191	-11.8202	2	3.85342	2.38169
19.5927	-15.36	2	4.87989	1.45014
21.8643	-13.1069	2	5.17243	2.12586
-36.9249	8.12802	6	0	0
-17.5643	-30.1659	2	0	2.80048
-5.88057	-29.633	2	0	2.36427
-33.4423	2.7618	1	0	0
-8.42165	-29.5549	2	0	2.79779
-8.76393	-29.0804	2	0	0
-6.37308	-28.3597	1	0	0
-5.87031	-28.1304	2	0	0
-11.574	-38.2977	2	0	2.02938
34.2951	14.6001	2	0	0
-31.5401	4.81581	1	0	0
17.5322	-7.74307	4	3.56142	1.09094
18.4476	-11.11	2	2.80457	3.57259
-6.71808	-27.8023	2	0	0
-3.04817	42.9975	2	0	2.39985
17.9096	-9.67308	2	4.59318	2.22398
-6.39675	-28.6664	2	0	1.95505
17.0454	-5.36921	1	0	0
-16.1396	-29.3303	2	0	2.76303
18.6205	-9.07687	5	2.17053	3.79819
4.59098	7.53637	2	0	0
-34.9572	7.48331	2	0	1.67846
-4.3068	43.1592	2	0	2.83291
-10.2712	-40.0199	2	0	0
-33.7696	8.04315	2	0	1.04966
20.1709	-23.1556	2	0	2.09433
-36.6998	7.8623	2	0	3.68434
34.5378	14.5046	5	0	2.8507
-9.5749	17.224	1	0	0
-36.2776	7.46969	2	0	0
-9.10971	41.7568	1	0	0
-7.42483	38.8788	2	0	2.33692
18.6834	-9.00576	2	2.84115	1.90084
-34.5329	7.70944	2	0	3.00984
16.9661	-11.6211	1	0	0
-32.9547	3.66869	2	0	3.3043
-5.4253	40.3171	5	1.59865	2.88861
-36.957	6.48195	5	0	0
20.2373	-2.4097	2	1.71522	2.58948
23.7869	-22.2347	2	3.80927	0
35.2862	14.7301	1	1.26962	0
-4.85582	-42.2106	2	0	0
-33.6217	6.65761	1	0	0
15.3433	-9.506	2	0	3.55299
20.266	-5.03378	2	1.31471	0
17.0471	-10.2291	2	4.03522	0
-5.37018	41.209	1	0	0.931558
-29.392	-1.79502	2	0	0
-34.7558	6.76678	2	0	2.2171
19.3938	-23.0865	2	2.10977	2.67006
-35.559	0.624515	2	0	1.30376
22.9872	-22.0293	2	3.55278	1.98668
24.0044	-23.5629	2	4.86086	0
-5.52689	-27.8165	2	0	2.65711
34.9868	14.2512	2	0	1.68237
-35.5863	7.01917	1	0	0
-4.59397	-3.05114	2	0	3.29113
-34.5853	6.6963	6	0	0
33.384	14.0736	1	1.94574	0
-37.0768	7.69437	2	0	2.15803
-37.1489	6.81565	4	0	3.31174
20.6552	-23.1429	2	0	0
-4.1245	41.9002	2	0	2.07035
-5.43241	-42.1399	2	0	0
-5.98188	-30.1281	2	0	0
20.4487	-5.52422	2	2.41164	2.99847
18.5869	-10.5175	5	4.77593	3.71513
-5.35408	40.0973	2	0	3.05057
-8.50153	-29.5587	4	0	0
-14.3058	-30.5259	2	0	2.10702
-11.3805	-31.9464	2	0	0
20.2792	-13.3339	4	4.8218	0
-33.1216	3.50473	5	0	2.31163
18.8983	-12.1683	1	3.36363	0
-33.8744	7.34727	6	0	0
-35.866	6.97487	2	0	3.56595
18.0308	-12.3353	2	4.92263	0
-32.353	2.6961	6	0	0
-5.8736	-29.701	4	0	0
-6.47283	-27.1892	2	0	0
-38.7509	7.07839	2	0	2.25824
21.8838	-24.3498	2	0	3.52866
21.919	-11.6846	2	5.26882	0
-15.1016	-35.2268	5	0	2.38795
-33.8651	3.93711	2	0	0
15.5558	-10.4974	6	0	0
15.6471	-11.0085	2	3.04214	0
-35.9287	8.06533	2	0	1.91633
-32.6023	-10.7093	2	0	1.46591
-6.32815	-41.2636	2	0	1.82918
-33.8072	2.44676	2	0	0
24.6648	-20.0849	2	4.07705	0
-3.08513	42.1739	1	0	0
18.4331	-7.93606	2	3.68964	2.15263
-10.5245	-35.7109	2	0	0
-32.6172	5.57059	2	0	2.31698
26.7398	-19.4392	2	0	3.24937
16.5109	-6.83352	2	0	0
-36.8733	7.83461	2	0	0
23.146	-23.0056	2	3.81154	0
35.5904	14.0829	2	0	2.20959
17.2546	-7.57383	6	3.52273	0
-33.789	2.20257	2	0	1.51815
-38.3506	6.09971	2	0	0
-7.4726	-28.4784	2	0	2.06182
-27.4525	-2.49655	2	0	0
35.0963	14.2278	2	0	3.40071
21.028	-23.0817	2	4.65152	3.4212
16.7985	-10.4889	2	1.29043	2.12977
-5.10854	-41.1044	2	0	0
-3.92097	42.6197	2	0	2.81803
-33.3253	2.74272	1	0	0
-7.25733	38.7251	6	0	0
-32.9961	5.18406	2	0	3.66415
-34.5147	7.38446	2	0	0
21.6621	-9.65591	2	4.45498	2.58267
-28.2796	-0.272134	6	0	0
-6.09939	-28.2678	2	0	2.56887
31.3491	-10.3229	2	2.27402	3.0131
18.6948	-9.94413	6	3.13954	0
-7.03801	39.8142	2	0	0
-33.4106	8.13086	2	0	2.00323
-5.95604	-27.8637	2	0	1.99514
-35.0377	8.40613	2	0	2.37547
-37.5634	7.29732	2	0	0
-14.8824	-30.9656	10	0	2.47997
-5.19413	41.9123	2	0	0
-33.4301	-11.336	2	0	0
-33.7099	2.26193	5	0	0
-33.0395	2.3526	2	0	2.41361
-33.4917	8.90276	2	0	0
-33.8555	8.39447	1	0	1.23657
19.435	-8.2448	2	1.79399	2.80262
34.532	14.7408	2	0	2.18383
-33.271	6.17219	2	0	0
-37.0219	7.81464	2	0	2.30755
-6.83445	-28.8936	2	0	3.59603
20.9359	-3.94785	2	4.99717	0
22.3031	-22.1092	1	3.07198	1.58514
-34.8508	8.19248	2	0	2.7931
18.5948	-12.2333	2	3.59578	0
-35.5523	1.09911	2	0	2.09683
-33.7054	3.83448	2	0	2.09102
-5.80922	-27.5281	6	0	0
-28.0496	-1.67554	2	0	0
-7.01696	-29.0777	7	0	0
4.74719	7.73511	2	0	1.71821
-33.2675	8.1444	2	0	0
-36.4315	6.73167	2	0	0.827386
-8.67927	39.4623	2	0	0
24.0886	-22.4384	2	4.13968	0
34.6656	14.3626	2	0	0
15.3771	-11.7385	0	4.06041	2.10702
-38.0928	6.74481	2	0	0
-33.6977	2.42556	2	0	2.47185
-34.1692	7.881	2	0	1.34866
-6.60665	-27.5325	1	0	1.29158
23.8623	-16.6179	2	5.29013	0
34.0197	14.1725	2	0	1.71934
22.8165	-22.0657	2	4.76179	0
-3.17219	43.1085	2	0	3.01257
-33.831	6.79816	1	0	0
1.8551	19.845	2	0	0
-7.22948	-29.0456	1	0	0
34.9665	13.9864	6	0	0
35.2736	14.2908	2	0	4.13881
34.4952	13.8034	2	0	2.45349
-5.9553	-29.593	1	0	0
-13.1476	-31.61	1	0	1.85214
-9.8962	40.827	2	0	0
-37.89	7.22942	2	0	3.19616
-9.08639	39.2958	2	0	2.0909
-17.115	-29.5193	2	0	0.87693
27.2608	-11.2251	2	5.51142	0
-34.1354	1.3915	2	0	3.5043
-9.78461	40.1521	4	0	3.30443
-7.35105	-36.1049	2	0	2.89581
-33.5191	-11.5131	2	0	2.10394
-34.8402	-0.424654	2	0	0
-34.8163	-0.513474	2	0	2.43984
-16.9109	-29.1447	2	0	1.62138
-32.8603	3.24172	2	0	0
-15.6631	-29.202	2	0	3.37957
-10.0351	40.7272	6	0	0
-8.31535	42.3135	2	0	3.21753
-4.48315	39.2907	2	0	2.70165
-9.61615	-21.5108	2	0	2.87021
-15.1645	-31.1757	1	0	0
-9.8409	40.6964	2	0	0
-6.49754	-40.9365	2	0	0
-9.93614	40.5877	2	0	0
19.3772	-18.6222	2	2.85803	3.63568
23.228	-20.1747	2	4.23511	2.14427
-33.3883	3.42766	0	0	0
-4.61365	-42.4186	2	0	0
-4.09748	42.107	2	0	0
30.8931	-10.0301	2	1.76317	1.38525
-16.3959	-28.5971	3	0	0.985541
-10.0791	40.3835	2	0	0
28.4251	-12.8975	2	1.74033	1.44789
-9.23329	41.1948	5	0	2.92513
-31.7487	-10.5388	2	0	3.20326
-15.6622	-29.0184	7	0	0
21.986	-23.0542	2	2.95759	3.0693
-4.59243	38.998	2	2.10882	0
24.7748	-17.9347	2	5.50185	3.31128
31.3094	-12.0377	2	2.17479	0
-7.30058	38.616	6	0	0
-16.9494	-33.2892	4	0	0
-15.3176	-30.9275	2	0	0.96577
-15.3871	-33.6811	5	0	2.14095
-35.4211	0.351237	6	0	0
-14.2329	-30.6516	2	0	0
-10.2443	40.0763	2	0	0
-33.8878	6.23541	2	0	1.82929
-34.904	2.64263	2	0	2.96983
-9.91523	40.3428	1	0	1.02439
20.27	-16.6786	1	5.25814	0
-36.3562	5.80592	4	0	0
28.6252	-9.5539	2	5.00467	0
20.263	-13.2031	4	5.26976	0
18.7011	-8.88303	2	4.91813	0
-35.767	1.75304	4	0	0
-8.3831	38.7992	2	0	2.3737
-16.6964	-32.8206	2	0	2.82572
-10.2139	40.499	2	0	0
22.3263	-15.1497	2	5.96166	0
-14.0866	-30.7491	2	0	2.17663
-32.0702	6.84607	5	0	3.55364
-15.2251	-29.1461	1	0	0
-13.349	-31.3971	2	0	0
-17.0165	-29.0867	2	0	0
-7.96512	38.6582	2	0	2.46605
-9.27149	39.3278	2	0	1.79664
24.7063	-8.35512	2	5.29772	2.70364
-7.35391	42.7053	2	0	0
23.9336	-16.0237	10	5.5597	2.86022
-15.7505	-31.2156	0	0	1.89027
23.7678	-14.1237	2	5.32451	2.6947
-9.73816	41.4562	2	0	1.11042
-8.85392	-39.9008	2	0	0
17.0748	-12.2441	5	4.92503	3.55763
-13.1787	-31.4583	2	0	2.60894
24.3992	-21.6073	7	6.05991	0
32.5294	15.6986	2	0	1.45014
-6.61244	43.0095	2	0	1.75865
-33.0193	3.30586	2	0	2.64966
-33.4077	2.65966	7	0	0
-32.198	6.968	2	0	1.10559
-6.53318	-26.0204	2	0	1.12418
-8.20973	42.5237	2	0	1.38435
33.9122	14.8996	2	4.14915	0
2.27674	9.10217	2	0	1.89314
-8.78664	42.4283	6	0	0
-35.1889	0.946082	2	0	1.43144
-27.6918	-5.49057	2	0	0
-4.89757	42.1187	2	0	2.47947
-16.8326	-28.897	4	0	0
-35.6067	-1.66296	1	0	0
-9.68956	40.3587	2	0	2.50903
-8.17143	42.4041	5	0	4.26476
-13.3803	-31.9064	4	0	0
18.0261	-14.2336	2	4.37774	3.79489
22.6617	-19.3796	2	4.91288	1.12912
-9.93262	40.9794	2	0	0.945292
-14.9145	-29.4062	2	0	0
-17.3656	-28.4392	2	0	0
-17.6856	-29.2684	2	1.20278	0
-8.37705	42.3603	2	0	0
-8.03768	38.6598	2	0	3.18175
-4.44661	43.0671	2	0	0
-16.5464	-28.9833	2	0	0
-9.24832	41.9441	2	0	2.95655
-13.02	-29.4806	1	0	0
18.977	-20.385	2	4.23115	2.06824
-5.8277	39.0195	1	0	0
-6.01835	-41.5171	2	0	0
-9.8888	41.1953	2	0	4.34012
-34.7354	-0.582141	2	0	0
-6.86644	39.8283	5	0	2.84917
-13.9049	-30.2438	4	0	0
-8.33615	-29.5575	2	0	0
-36.3158	6.62802	2	0	0
-13.9116	-30.4185	4	0	0
-35.4825	0.486811	2	0	1.20067
25.324	-8.75943	2	6.03013	0.986806
-15.8615	-29.1115	7	0	1.59865
-4.85299	-42.4706	2	0	0
-15.3955	-24.7737	2	0	0
-37.9425	7.66122	2	0	0
30.9286	-10.2627	4	3.92581	0
-9.679	40.3396	2	0	2.84479
23.1311	-17.1291	2	6.11822	0
25.819	-18.6032	2	2.45991	0
-9.91732	40.1688	2	0	0
-17.4989	-33.0308	2	0	3.21712
-9.7396	41.4064	2	0	0
-16.7059	-28.926	2	0	2.70126
-16.8872	-33.2716	2	0	2.92555
34.4252	14.4168	5	0	3.60978
-9.81645	39.8993	2	0	0
17.7859	-22.3949	2	0	0
22.5282	0.337191	2	2.97968	2.28491
-35.5286	1.06256	2	0	0
24.0263	-16.4462	1	5.47944	0
-17.4576	-29.9879	1	0	0
-35.5617	7.28076	2	0	2.57647
-33.0532	2.87187	4	0	0
-28.8149	-2.91647	2	0	2.16767
-14.3297	-29.1334	10	0	0
-17.5086	-29.5581	2	0	0
-9.13966	39.5127	4	0	0
16.5215	-12.5778	2	5.2798	2.4631
31.4323	-10.6502	2	2.66259	2.63212
25.7073	-9.73001	5	1.98804	0
-15.3184	-30.7335	2	0	1.94741
-9.72798	40.5854	6	0	0
-9.84355	41.2732	2	0	0
-5.50511	39.4746	4	0	2.39608
20.5744	-24.1403	5	0	2.78629
-35.8394	-0.842638	2	0	1.9735
-6.82659	-38.9539	1	0	0
-5.06902	39.5513	1	0	0
-9.67432	41.0947	1	1.60656	2.19014
-6.9808	41.8146	2	0	3.20289
-3.1743	43.3724	2	0	1.42685
-7.07851	-36.6811	1	0	1.57788
-13.4249	-31.3589	2	0	1.37577
-12.5022	-28.9405	2	0	0
-5.34299	39.2437	2	0	3.52967
-16.2574	-32.3554	7	0	0
22.867	-7.10261	2	4.19984	2.79593
-17.2756	-29.5056	2	0	0
-10.0049	40.8445	4	0	0.776625
23.4351	-21.2786	2	4.80576	1.85078
-13.8476	-29.8295	2	0	0
-9.91426	40.0049	2	0	0
-14.6199	-29.3813	5	0	3.6364
-33.8712	7.89105	2	0	3.29543
-16.7066	-29.442	2	0	0
-7.9506	38.547	2	0	1.7763
-9.74053	41.4335	2	0	2.35416
-35.6088	-1.99575	2	0	2.26973
-17.6862	-32.0465	2	0	3.44587
-15.3204	-34.4538	2	0	1.91354
-5.90822	-40.3227	5	0	2.70148
-17.1821	-25.8521	2	0	0
17.1193	-8.47477	2	2.4052	0
-9.15184	40.6216	2	0	2.41741
27.6816	-14.7435	5	5.18467	3.58493
-14.7002	-30.2133	2	0	0
-8.11284	38.7124	1	0	0
-35.4641	1.12104	2	0	0
-9.73155	40.3073	1	0	0
-16.8283	-28.9419	5	0	2.37312
-9.6286	-21.535	1	0	0
-9.29103	-40.0557	2	0	2.29823
-9.66614	-21.3121	2	0	3.02712
22.2427	-23.2592	2	0	3.72433
-16.7611	-34.2127	5	0	4.32581
-14.8559	-32.8194	1	0	0
-9.03202	39.4152	2	0	3.14193
-15.336	-35.0257	2	0	2.87063
-14.0245	-34.8793	2	0	3.73928
-6.37427	-27.29	2	0	2.95339
-13.3076	-34.4993	2	0	0
-11.8597	-30.2137	6	0	0
27.7157	-8.42996	2	5.08254	3.14458
-12.9355	-32.9891	2	0	0
-8.82559	-38.1497	2	0	2.05953
31.8421	-18.7934	1	3.12015	0
-9.67053	-21.4411	2	0	2.28267
-11.5137	-38.9067	2	0	2.78245
-12.4055	-34.7606	1	0	0
-28.4298	-1.83581	2	0	0
-14.0534	-27.4657	6	0	0
-33.7945	7.07725	2	0	2.42675
26.0305	-16.0999	2	1.91947	1.80749
28.9382	-18.3215	2	0	3.10854
-4.57468	-42.234	2	0	0.956695
-15.318	-35.5722	2	0	0
-31.4083	-10.8981	2	0	2.07857
29.9627	-9.98574	10	3.92694	0
25.3312	-19.3806	1	4.27325	1.5388
-9.60167	39.7593	2	0	3.01639
-9.70049	-24.3781	5	0	3.57016
-14.5317	-37.3673	5	0	2.84687
14.8615	-14.1708	2	0	0
34.4054	14.4651	2	0	2.03245
-11.8522	-31.0646	0	0	0
31.9041	-17.3725	2	3.75045	1.3434
-9.61363	-21.4334	2	0	0
27.3567	-15.4802	2	4.09333	0
22.4599	-5.69396	2	3.78174	3.31278
26.0661	-21.7277	2	3.52291	2.49458
-10.8648	-35.5651	5	0	4.63194
-9.26008	-40.0669	2	0	0
-14.6001	-37.6963	1	0	0
31.6974	-11.2994	2	0	0.957386
-10.9517	-35.5527	2	0	2.70898
25.002	-11.5286	2	4.76092	3.09142
-9.68519	-29.0337	2	0	2.8484
-5.43425	-42.0568	2	0	0
-13.7544	-35.2574	2	0	0
-14.6157	-28.2719	0	0	0
31.9845	-13.4325	2	3.83336	3.58123
-10.3292	-34.6881	0	0	0
-13.297	-36.2283	2	0	0
27.2766	-19.3417	10	4.61446	0
15.4379	-12.7168	2	4.79881	3.54306
27.2173	-19.2313	5	3.93101	3.28335
31.7494	-11.2157	2	3.61102	2.52792
22.2003	-14.7071	2	5.88971	0
-2.95793	42.2658	0	0	1.88078
23.963	-23.3393	2	1.94677	1.74774
-10.3592	-39.95	2	0	0
-12.9527	-34.7121	2	0	0
-14.2285	-28.207	5	0	3.57953
32.1399	-13.8723	2	0	2.90614
-14.5523	-32.3762	2	0	1.9935
-7.33834	-32.8012	2	1.16839	0
29.1598	-17.9768	1	0	0
27.7798	-17.0984	2	5.31816	0
-9.93231	-29.6168	4	0	0
-14.4256	-28.2486	7	0	0
-6.11135	15.9911	2	0	2.61624
30.687	-16.0857	6	1.54923	0
29.7708	-16.9201	6	4.42764	0
27.4141	-19.0643	2	4.2488	1.98532
31.7934	-18.6572	2	3.20185	3.26971
22.2492	-24.5251	6	0	0
29.7785	-16.6443	2	4.64528	3.75818
22.2144	-14.8079	2	5.86969	2.79106
-14.7613	-33.4491	2	0	1.18815
27.6561	-17.5441	1	3.99848	0
-15.9019	-36.2098	2	0	2.17203
-6.81127	-40.7702	1	0	0
34.4161	14.2266	1	0	0
28.1276	-17.704	2	3.56961	2.6776
-8.958	-22.4669	2	2.89604	3.00018
-9.67779	-21.151	7	0	0
-9.83612	-30.694	2	0	0
-13.8294	-36.6349	2	3.40364	1.94754
31.9698	-11.1277	1	0	0
-5.22075	-41.4857	1	0	0
30.8955	-15.0972	6	0	0
-15.5625	-34.7843	6	0	0
22.4605	-14.6976	6	5.46539	0
32.0257	-15.1962	2	0	2.02338
-12.7014	-34.1481	2	0	1.69026
-9.48025	-25.0458	2	0	1.69641
-9.34097	-39.9973	2	0	3.52471
-11.296	-30.7692	2	0	0.864339
28.1309	-20.6396	2	0	0
-16.1133	-35.4898	1	0	0
-3.45351	41.7269	2	0	3.02398
-10.0688	41.4833	1	0	0
-11.5885	-30.9926	2	0	0
27.1454	-6.03124	5	5.50723	2.45674
-14.3547	-25.5854	2	0	1.65615
22.0312	-14.1148	2	4.9018	2.95052
-12.4707	-35.1778	1	0	0
-14.6862	-31.9035	2	0	2.36367
-13.724	-35.833	2	0	0.994576
27.4292	-15.6392	2	4.70152	2.51007
-12.1157	-32.8142	2	0	1.9496
29.239	-17.4956	2	1.96765	0.743897
27.5906	-20.6604	2	4.79237	3.83847
-11.5916	-39.0095	2	0	0
-15.0433	-31.4819	2	0	0
-14.6477	-33.7127	2	0	3.26372
28.2598	-18.0725	5	0	0
16.1901	-13.2116	2	3.19739	0
-11.4935	-39.5575	2	0	3.07306
-16.3299	-28.1863	5	0	3.69638
21.7078	-21.7403	1	0	0
-9.83769	-40.1777	2	0	2.78772
-11.9699	-38.588	4	0	0
-10.0064	-24.1409	2	0	0
-28.0612	-2.39036	5	0	4.16109
-9.36816	39.3606	2	0	1.96461
-12.9837	-34.7607	2	0	3.66172
-11.6973	-38.2324	2	0	3.51036
14.7517	-13.9353	6	0	0
-14.1446	-37.4958	2	0	0
-17.5728	-33.1288	2	0	3.29989
10.2437	-22.6074	2	0	3.29202
-17.8934	-31.8304	2	0	0
-14.0879	-35.4421	2	0	1.23122
-15.1917	-36.5909	2	0	0
-9.61944	-33.4296	2	0	2.7063
-15.3803	-36.1304	2	0	0
-10.9462	-30.5496	2	0	1.01814
20.412	-22.601	6	1.41188	0
28.2267	-15.5938	5	5.55067	4.04154
-10.06	-39.2801	2	0	1.28757
32.3109	-15.0249	2	0	0
-17.5386	-30.1625	2	0	3.28848
29.6471	-16.0528	4	2.81754	1.67387
-9.80538	-24.1878	2	0	2.9347
-10.6807	-39.7659	2	0	1.87585
-12.0668	-35.8495	2	0	2.73853
-14.4224	-32.6518	2	0	0
13.1368	-7.5515	2	0	1.57241
-28.0975	-2.5968	1	0	1.46839
-13.1963	-33.1473	2	0	1.89578
28.33	-20.4144	2	0	2.24619
-8.70045	-40.2013	2	0	1.95193
-11.3676	-34.7407	2	0	2.36908
-13.088	-34.6313	2	0	0
-35.0705	-3.88089	5	0	2.92792
-4.63616	38.9624	2	0	1.45717
-34.2947	9.13609	2	0	2.96665
15.602	-13.045	2	0	2.83261
-13.9424	-34.0116	1	0	0
-13.7137	-30.2135	2	0	0
-13.2199	-33.1511	1	0	0
23.0327	-20.4694	2	4.57648	1.58494
-12.8981	-35.8871	2	0	0
-14.6904	-36.8219	2	0	2.04299
27.2222	-20.4692	6	3.36846	0
21.6503	-14.3392	2	4.54248	0
-6.3027	-41.1439	2	0	2.40551
-13.6603	-33.3278	2	0	0
-12.6852	-34.9479	2	0	0
14.8889	-14.0673	2	0	0
-14.5784	-32.684	2	0	3.50925
31.849	-12.8534	4	3.99252	0.862357
18.5631	-14.5105	2	4.17246	1.38122
-14.5685	-28.4606	5	0	3.84219
-11.9572	-32.7794	1	0	0
18.7367	-21.191	2	2.8114	3.45608
-13.0291	-35.9479	2	0	2.48385
-28.159	-0.284602	1	0	0
-17.7645	-32.3142	2	0	1.30093
-9.23682	-40.0371	1	0	0
-28.2676	-3.07578	2	0	0
-14.9615	-35.5471	2	0	0.784378
31.1638	-15.5931	2	0	0
-15.1559	-32.7786	2	0	3.0226
-9.82808	-29.3529	2	0	0
-17.7425	-31.3718	2	0	3.33329
27.3401	-18.9307	2	5.23886	0
-10.694	-34.2511	2	0	2.92471
30.0545	-18.5476	2	0	0
-13.9701	-32.8955	1	0	0
24.793	-21.784	2	5.01757	0
-10.6221	-39.5857	2	0	2.85867
-12.3583	-34.1263	5	0	0
-14.2512	-35.1094	2	0	2.5609
-12.6416	-34.1531	1	0	0
24.3967	-21.6391	2	5.25772	0
23.1565	-19.1882	5	5.25269	0
17.273	-2.4029	4	0	2.32069
-4.94852	-42.2349	2	0	0
-17.6725	-32.5971	2	0	3.1043
23.6426	-18.2204	2	5.26919	1.84224
-15.8736	-35.4901	2	0	2.9921
-13.0032	-36.0722	6	0	0
-10.1372	-40.1034	2	0	0
-13.247	-32.9335	1	0	0
15.6327	-13.097	2	2.91807	2.5108
-14.3369	-33.8035	2	0	0
-15.5895	-36.0548	2	0	0
23.123	-22.1	2	4.24063	0
-14.5508	-36.5895	2	0	1.88884
-12.6677	-35.0849	2	0	2.5209
-35.1785	1.04899	5	0	2.74173
-9.3419	-34.4203	2	0	0
-15.7669	-34.5611	2	0	3.07638
-12.9522	-36.1873	2	0	0
-13.9736	-32.638	2	0	0
24.2524	-22.1879	2	4.10183	3.3687
-10.8032	-30.4118	2	0	3.10201
20.74	-11.062	2	2.32028	1.80905
-9.75207	40.6723	2	0	0
-14.3412	-35.5092	1	0	0
-17.6046	-32.9905	2	0	1.34048
-11.5297	-33.9656	7	0	0
-12.7175	-34.7452	1	0	1.75316
30.8639	-18.8243	2	2.39065	1.77681
25.2913	-18.9413	2	0	2.31358
29.1832	-18.2838	2	0	0
-14.4582	-32.7511	8	0	0
-14.3281	-28.3409	2	0	0
-3.40425	41.8117	2	0	2.9603
27.891	-19.2041	2	4.58642	1.84493
-15.4592	-35.793	1	0	1.11653
18.5071	-12.8288	1	3.47125	0
-13.9779	-34.5131	2	0	2.22678
-10.4145	-37.9241	2	0	2.00065
-13.6533	-32.6369	1	0	0
-7.38146	-39.3001	2	0	0
-12.6382	-32.5223	2	0	0
-14.1639	-31.1931	2	0	1.4072
25.0363	-6.64233	2	3.26825	1.82241
-16.6814	-34.2507	6	0	0
-7.9867	42.4652	2	0	2.43261
27.3318	-19.474	2	4.3007	2.42939
-27.9809	-2.07717	2	0	1.72009
-5.46822	-41.4949	1	0	0
-14.5013	-35.4618	2	0	0
-9.49853	41.5325	5	0	2.93723
-15.5971	-25.1422	1	0	0
24.6414	-15.5211	1	4.46403	0
-29.2393	-1.97376	2	0	2.60168
-5.42102	-41.0893	2	0	2.73452
-9.43941	-40.5962	2	1.63189	0
-13.2645	-32.6949	2	0	3.16414
-14.0538	-35.112	2	1.51041	0
-15.2663	-25.2363	2	0	0
-10.6234	-34.3016	2	0	0
-10.406	-39.8394	2	0	0.863942
-7.39723	38.5763	2	0	0
-17.7898	-33.2198	2	0	0
27.2458	-20.0832	2	4.07575	2.09589
27.3648	-20.623	2	5.17278	3.30631
-14.6478	-36.051	2	0	1.47123
-11.9464	-35.1619	2	0	2.73902
-14.883	-32.5546	1	0	1.64038
28.3422	-16.0561	2	3.20138	0
-10.6188	-39.6419	2	0	2.76011
-9.66803	-33.5924	2	0	1.72387
-17.0805	-30.8665	2	0	0
-7.05591	38.5802	2	0	3.71506
-17.5317	-33.5311	2	1.74461	4.00832
-5.37024	-40.8306	5	0	3.93937
-9.3263	-33.2394	1	0	0
-14.6261	-36.6285	2	0	0
-9.22434	-32.5868	10	0	0
16.8148	-6.84989	1	0	0
23.5295	-22.0744	5	4.8415	3.48036
-4.70602	-42.2148	5	0	3.69464
-28.6755	-4.09367	4	0	0
-13.817	-33.1034	2	0	2.72133
-34.0654	-5.79829	2	0	1.62596
-16.0255	-35.4046	2	0	0.829493
-9.83302	-24.2978	2	0	3.25535
23.4237	-22.0599	4	3.11307	0
-27.9275	-2.384	2	0	2.17203
-42.0919	5.06529	2	0	1.16793
26.0795	-16.0555	6	0	0
31.6457	-11.4184	2	3.06865	2.37614
-15.9017	-35.7302	5	0	3.2589
29.4672	-17.0248	2	5.93289	1.9703
-14.669	-37.5164	2	0	0
29.011	-18.8808	10	3.47462	3.18379
-9.97484	-29.7146	1	0	0
-9.43985	39.4764	2	0	1.79426
-11.4746	-39.0957	1	0	0
27.3221	-18.3057	2	4.56945	3.69452
28.7491	-17.8956	2	2.02709	1.68415
24.7049	-20.2005	4	5.50883	3.58983
-15.0559	-34.3966	2	0	0
-8.61827	-39.563	2	0	2.0001
30.9961	-4.91819	6	0	0
-6.58006	-40.8766	7	0	0
-35.2228	2.64691	2	0	0
-28.2226	-2.79604	5	0	0
22.7558	-10.8352	3	4.87663	0
-40.1369	5.33471	7	0	0
-9.2183	-28.7727	5	0	4.48765
25.168	-21.907	2	4.4151	0
19.8349	-16.045	2	4.81664	1.03621
-7.01812	38.9362	5	1.29177	3.73158
-29.6032	-1.77286	2	0	0
31.7026	-15.5367	2	0	0
-11.6685	-34.1293	2	0	2.83397
-9.37354	-34.3517	1	0	0.795283
22.7391	-18.4459	2	3.34252	0
-6.78969	-33.0298	4	0	0
5.76885	-12.4973	2	0	1.59269
-14.3906	-31.468	2	0	1.97992
-10.9475	-33.8859	2	0	2.50276
22.1179	-18.6188	2	4.62625	1.94986
35.2613	13.0206	2	0	0
-14.0202	-26.355	2	0	0
18.1909	-23.1423	2	0	3.424
-5.51546	-41.4194	2	0	0
35.0609	13.3269	2	0	3.12637
-7.25737	-36.6875	2	0	1.79093
-8.27232	-32.0374	2	0	2.68878
28.5044	-11.6713	2	0	0
-9.76329	-29.1875	2	0	0
-6.79923	-38.8729	2	1.58124	0
-10.8654	-33.922	2	0	2.68076
-9.96306	-20.0674	5	0	2.9632
-0.656101	-9.1942	2	0	3.41483
35.7018	12.5696	2	0	2.00592
-3.91605	41.7633	2	0	0
16.4661	-13.652	4	2.47564	1.22177
-8.32174	-32.0795	2	0	0
-33.8811	9.15817	2	0	1.09252
24.1591	-19.1958	2	5.14804	3.607
-7.3083	-39.0866	2	0	1.95592
27.3983	-13.4852	2	4.10837	0
-38.0361	-3.31956	2	0	1.98208
-7.74018	-33.1301	2	0	2.471
-10.4	15.262	6	0	0
-4.1198	42.674	2	0	0
35.2262	13.4528	2	0	3.77961
35.5274	13.9003	4	0	0
-6.54779	-40.0738	6	0	0
-6.97426	-32.7936	2	0	0
5.82586	-9.48193	1	0	0
-4.98198	-42.1959	2	0	2.73767
19.6516	-18.7615	2	4.80201	1.61297
-3.30138	42.4458	1	0	0
35.5216	12.9239	4	0	0
12.0415	-11.2572	2	2.00231	1.25276
-9.16988	-32.2098	7	0	0
-9.46665	16.1148	2	0	1.80905
-7.87926	-27.7166	2	0	3.31681
16.743	-2.08778	2	0	4.00269
26.7913	-13.7791	1	0	0
-34.0331	8.84626	4	0	0
28.4268	-11.4286	2	0	2.11264
35.0854	12.5115	5	0	3.11307
-31.7934	2.91882	1	0	0
29.4471	-8.33285	6	2.39608	0
7.86746	-22.1068	2	0	3.40333
35.2908	13.49	2	0	0
8.73456	-22.3811	5	0	4.8424
28.5141	-12.7067	5	4.92644	4.40265
-13.965	-27.5677	2	0	0.782827
6.82793	-14.1488	2	2.86948	2.12326
27.1347	-9.31946	2	4.17211	1.27517
-8.5957	14.4772	1	0	0
6.93061	-14.2659	2	2.11424	0
-34.8886	6.20135	2	0	0
27.6444	-9.53158	2	4.4207	1.9935
-28.806	-4.10169	2	0	2.0037
-8.90512	41.7624	2	0	1.57271
7.94865	-13.0195	2	3.53228	0
-9.3404	-39.434	2	0	0
-6.11082	43.1241	2	0	3.2573
-9.32448	-34.2564	2	0	3.73356
35.05	13.39	2	0	1.97225
13.2537	-10.0384	2	0	3.38875
-1.63941	5.71844	2	0	0
23.2663	-18.645	2	3.92694	0
5.73148	-12.7034	2	2.91221	2.05923
24.1852	-19.5151	1	4.26264	0
-10.061	-21.2078	2	0	0
28.9647	-13.8095	2	3.38209	2.82287
-5.86238	-30.7703	2	0	2.95719
9.39959	-11.954	2	2.01648	0
-3.28638	11.1142	2	0	0
26.6914	-13.125	6	4.08291	0
-1.47395	5.54368	2	0	2.75725
7.73164	-21.3888	7	0	0
27.0646	-15.6959	2	4.52531	2.31163
13.0559	-10.3707	2	0	0
35.2325	12.7945	5	0	0
-4.96169	-42.1741	2	0	3.71846
-9.8757	-39.3011	2	0	3.61717
35.1733	12.5631	2	0	3.0667
-6.6094	42.9063	2	0	3.07473
9.49524	-23.981	5	3.62282	0
6.68056	-15.2084	2	3.27862	2.36352
12.3704	-9.83992	5	0	2.12977
-36.2053	1.52488	2	0	3.5984
35.4532	13.5826	2	0	0
-3.05979	43.3462	2	0	3.07552
10.2608	-22.5333	5	0	0
-7.37404	-27.313	2	0	0
-9.42992	39.4983	2	0	2.94859
-34.9977	6.5408	2	0	0
-9.40811	15.3557	2	0	2.38661
17.7959	-16.2241	2	3.83163	3.46782
5.86688	-9.27604	2	0	3.14263
18.5013	-19.392	2	5.06413	0
12.3113	-19.3568	2	3.69426	3.51848
-28.5433	-3.58338	5	0	4.76609
-6.56203	-32.1486	4	0	2.22711
-19.5864	-3.56252	2	0	0
-4.89636	43.2802	2	0	1.32547
9.92125	-22.2023	5	0	3.41483
-9.59993	-21.2844	2	0	2.71104
-0.133363	-17.755	2	0	0
6.79263	-11.4268	2	1.34455	0
23.3148	-18.5582	2	4.83584	0
-14.1477	-34.7841	2	0	0.774917
28.9873	-13.6454	2	3.26959	3.13924
17.6052	-20.4596	5	2.63092	3.2426
-16.8804	-28.3237	1	0	0.982499
10.0152	-21.9304	2	0	1.62851
-32.7417	5.85672	2	0	3.40769
18.6826	-14.5299	2	5.51856	1.332
28.0227	-10.3806	10	0	0
35.3631	13.6656	2	0	3.00234
-31.4238	3.54542	2	0	2.03901
16.6778	-18.6155	5	0	2.18944
-35.147	8.46288	2	0	2.68266
16.8223	-14.4084	2	3.49054	0
-5.71251	-30.4986	2	0	1.00742
-28.0642	-1.38023	4	0	0.930906
7.44378	-13.4837	2	4.24484	1.74364
18.0744	-15.7991	2	3.96278	0
19.3209	-21.8589	1	0	0
13.8712	-12.9451	2	1.83204	0
-7.15436	-32.7415	2	0	1.20819
17.3007	-20.6284	2	2.38885	3.07417
36.9453	14.2939	2	0	1.5706
35.1619	13.4788	2	0	0
-6.96812	-39.6608	2	0	1.62041
-6.36833	42.9208	5	0	4.66647
29.2221	-13.9124	5	4.9473	3.64308
-8.72611	17.1448	2	0	0
18.1889	-14.4014	2	3.10761	0
-9.82067	-20.6898	2	0	0
15.9856	-16.3491	2	5.0559	0
35.3042	13.6037	2	0.983441	1.31282
35.1791	13.3571	2	0	0
-7.43652	-32.8818	2	0	3.51928
15.9994	-15.6017	2	4.41224	2.59399
2.59005	-18.3652	2	0	0
37.1184	14.3479	6	0	0
20.428	-19.3601	2	4.52832	2.72359
20.2063	-6.84408	2	0.93804	0
-5.84885	43.1141	2	0	1.04593
-5.93926	43.1144	2	0	0
23.725	-18.7863	2	4.99062	0
35.0211	12.009	4	0	2.68076
-10.218	11.1196	2	0	0
14.308	-10.8186	2	1.73263	0
-7.74064	42.3068	2	0	2.20941
-8.90195	-32.4383	2	0	3.06254
-6.66362	-32.412	5	0.902884	1.41825
-9.7505	-21.1565	2	0	0
-7.85429	-24.9422	2	0	1.62008
15.0618	-7.85205	2	4.0622	2.38646
-12.2602	-31.4091	4	0	1.93363
14.1757	-12.9967	2	3.50782	2.40245
18.1843	-11.651	5	5.07817	3.01731
29.8123	-11.4932	2	4.43478	0
-8.97749	41.2806	2	0	2.98866
35.2601	13.7271	1	0	1.24014
13.2603	-10.3161	2	1.65752	1.60944
-10.7821	-32.3435	2	0	0
17.2156	-20.374	2	1.3682	3.38474
12.7543	-10.4265	2	0	0
19.35	-22.0391	0	3.23144	2.84891
34.1032	13.9164	2	0	0
31.8586	-14.9195	1	3.65648	0
-10.9243	17.0732	2	0	3.71612
-12.5549	-33.9995	2	0	4.095
-12.6494	-32.3961	2	0	3.26219
8.88504	-22.5899	2	2.11105	2.76687
19.5451	-6.44433	2	3.12053	3.91143
-10.3074	-30.2381	2	0	0
-6.29965	16.1576	2	0	0
28.7428	-13.3823	8	0	0
-4.61314	-42.187	4	0	1.87691
-35.8626	3.2234	1	0	0
-3.61952	42.7221	1	0	1.69641
-8.4275	-32.2366	2	0	2.59214
35.2484	13.6806	1	0	0
12.3771	-6.04065	6	0	0
29.0694	-13.5992	2	4.01899	2.89936
-15.877	-28.6772	2	0	2.79793
17.1294	-19.5622	1	3.07749	0
-36.1887	0.383721	5	0	1.83115
27.1437	-9.52487	5	4.72878	4.74553
-36.5822	6.37905	2	0	2.04607
-17.6348	-30.8562	2	0	2.89639
-2.35568	-10.9862	1	0	0
0.0493852	-14.0775	1	2.42609	0
22.9199	-20.0757	5	3.90815	2.29823
35.0867	13.7793	2	0	4.10442
10.7781	-14.4956	2	2.41349	1.65136
-11.6741	-25.2494	2	0	3.09142
-12.0829	15.3568	2	0	0
-4.58686	-4.93805	2	0	0
-13.5896	-2.1848	1	0	1.32466
19.2674	-20.7183	2	3.24142	2.59577
-8.74874	-27.6843	2	0	0
-17.0816	4.76633	1	0	0
-7.95454	8.94318	2	0	1.8185
1.36699	-12.2268	2	0	0
14.0907	-17.6463	2	3.09267	0
-8.15748	8.91606	3	0	0
-14.6708	-1.87871	2	0	0
-9.05554	-26.4745	2	0	1.65907
-7.81104	10.9724	4	0	0
22.8394	-15.4892	5	4.12494	0
35.768	13.9985	2	0	1.34718
-17.4046	7.27379	1	0	1.45516
-3.79566	43.6802	2	0	0
-1.95106	4.17473	2	0	3.3942
-37.1494	5.05009	2	0	0
-4.07905	43.0457	2	0	0
36.2337	13.4401	2	0	3.56146
20.2302	-22.7346	4	0	0
-35.0637	5.73382	2	0	0
-11.8558	-7.77581	2	0	3.17802
10.2981	-17.8882	5	3.23051	3.08117
-14.068	-5.03171	1	0	0
-12.5119	0.621845	6	0	0
-10.5185	-27.6786	5	0	2.76931
-17.3314	-1.31472	2	0	0
-15.4411	7.00938	2	0	0
6.59432	-16.2855	6	2.38035	0
-32.0116	0.995032	2	0	2.78178
11.6793	-17.8863	2	1.87843	1.31581
-2.34896	9.72625	0	0	0
-36.0727	4.17055	2	0	2.91188
9.71621	-17.6123	4	0	0
-17.2142	-1.06578	2	0	3.78007
-10.9286	-26.0023	2	0	0
-2.11761	3.17662	2	0	3.28616
-29.4325	-1.23217	2	0	3.35648
-16.0058	0.361157	2	0	1.94728
-5.78486	-1.88214	4	0	3.66962
-16.1392	0.515311	1	0	0
-40.5857	0.509835	2	0	0.872203
-10.1073	-27.8309	2	0	2.31368
-3.60741	43.4739	2	0	2.71367
-6.38103	39.5471	1	0	0
-3.24649	9.69097	2	0	0
11.9712	-18.2342	2	3.46574	0
21.9465	-21.5021	2	3.32366	3.1688
-7.02741	4.29017	5	0	3.24142
8.33844	-18.8776	1	0	0
18.2678	-22.0642	2	0	0
25.6989	-13.9783	5	1.66166	0
-31.6171	0.938217	7	0	0
-10.7936	-27.4007	2	0	0
-9.88188	-5.00056	2	0	2.32457
-11.0826	-26.1127	1	0	0
12.2798	-19.6796	2	3.78199	2.28386
14.1615	-16.1425	2	2.98613	2.57479
22.3724	-16.321	2	4.37327	1.19022
10.0924	-17.5222	10	2.55228	2.05507
14.2546	-21.0539	2	3.69009	2.59081
-5.97898	39.1502	1	0	0.892972
-10.2216	-26.2776	2	0	0
14.3597	-16.5437	2	2.96054	1.73647
36.8773	14.2744	2	0	0
-7.87503	10.6249	2	0	1.09015
7.18978	-16.8616	2	0	0
8.74437	-15.1242	2	1.89634	3.17379
-17.3996	3.62913	2	0	3.24989
-6.85492	39.141	2	0	0
16.6871	-15.6941	1	1.8965	1.9924
-0.033317	6.10108	5	0	0
-9.14556	9.08413	2	0	1.65778
-8.21408	-9.63524	5	0.756215	0
14.6143	-13.0114	2	0	0
13.3494	-18.5286	2	4.35591	2.60888
-11.4856	-7.48929	2	0	2.90227
12.2796	-15.9343	2	0	2.06043
-14.4943	11.8618	2	0	0
-16.9538	1.21948	2	0	1.91059
-3.08579	43.5114	5	0	2.04974
-35.8363	4.15756	2	0	1.73455
21.6857	-19.9574	2	4.95132	0
-31.4681	2.96466	2	0	1.97966
9.669	-19.446	2	3.05217	0
-17.0207	0.341722	2	0	3.14886
12.5174	-18.2722	2	3.20525	3.68802
-8.26918	-5.02241	6	0	0
-17.1062	-1.95175	2	0	0
20.4168	-20.965	2	3.48686	1.75627
-4.97546	42.8674	1	0	0
-6.55792	38.9015	1	0	0
-34.2935	4.60693	4	0	1.19953
-36.3428	4.53093	2	0	0
-4.43971	8.28336	2	0	0.906035
-5.20537	-3.01327	2	0	1.85282
-7.4428	-2.40275	10	0	0
-19.1817	0.260814	1	0	0
-14.6072	9.94345	2	0	0
-31.4296	1.80128	2	0	0
9.52883	-17.7386	7	1.89015	0
-11.4723	-25.3737	2	0	1.62073
12.2288	-12.0608	2	0	0
9.64595	-18.0968	2	0	2.93183
-8.46369	11.6276	5	0	4.66272
12.6456	-18.4075	0	3.02009	1.64593
-3.95859	-5.50236	2	0	0
12.0117	-18.6259	6	3.75684	0
-3.27297	43.3184	6	0	0
-37.7129	5.72405	1	0	0
11.2091	-18.8329	2	2.75593	1.85192
18.3046	-23.2946	2	3.02941	2.44271
-10.244	-27.9324	2	0	0
-32.1981	0.867927	2	0	2.62854
-18.9335	0.604339	2	0	1.51206
-11.0639	-27.5637	2	0	3.22234
19.2544	-24.3733	10	0	1.28426
3.72952	-15.3932	10	1.81484	1.37247
16.5285	-21.9237	2	0.912141	0
-9.49122	-8.0138	2	0	0
-5.36598	-5.67203	10	0	2.56071
-3.14322	42.569	2	0	0
20.169	-21.5797	2	0	1.96185
-9.48713	-25.3724	1	0	0
-36.1094	4.20615	2	0	2.43166
-18.0828	3.09504	2	0	0
-14.0969	-5.00922	2	0	1.97136
-5.91037	-6.09319	2	0	0.991687
-7.2961	-26.789	2	0	0
-5.41315	-2.58231	2	0	2.07237
-17.717	4.31813	2	0	1.02864
-2.69095	2.03302	2	0	2.45344
-10.6565	-27.7024	2	0	2.71061
-3.84952	1.7774	2	0	0
-13.7643	-26.1285	2	0	0
8.49721	-10.0692	6	0	0
-14.0924	-4.47107	2	0	2.45703
-31.5904	1.79502	5	0	3.73045
-5.92376	-7.04267	2	0	0
-10.4838	-26.26	2	0	1.82852
25.083	-13.2466	2	4.51482	0
5.8211	-15.5414	2	0	1.76451
10.0887	-17.0103	2	2.94624	0
6.10263	-20.5875	2	0	1.55171
20.1073	-16.1301	4	4.30052	1.23727
11.9523	-13.3424	1	1.29311	0
-6.48312	-31.7291	2	0	0
13.4808	-18.4719	6	2.46445	0
-5.17988	10.0841	9	0	0
-35.9181	5.20329	4	0	0
-4.32452	-6.31545	2	0	0
22.7177	-19.3704	4	4.08905	0
18.2848	-18.8897	7	3.63559	0
26.4077	-13.6698	2	4.36707	1.1277
-16.4771	1.06181	5	0	1.37744
-6.47089	-2.58721	4	0	1.18911
17.1023	-16.9849	4	2.35771	0
-17.9013	-1.07544	4	0	0
9.22057	-13.1743	7	0	0
-35.1766	4.50556	4	0	2.22031
-36.0404	4.90543	6	0	0
-3.85253	43.0712	1	0	0
-7.29973	42.2688	9	0	0
-10.1914	-5.8613	4	0	0
-15.8886	0.822124	5	0	2.08904
-37.169	3.69707	2	0	0
1.84753	-12.4934	4	0	0.887303
-34.0037	-3.21207	7	0	0
-18.5406	-2.48945	9	0	0
-36.4379	4.61051	4	0	0
-27.3701	0.316183	4	0	0
21.3908	-20.7924	4	0	1.42087
21.9253	-14.922	6	3.966	0.951883
11.561	-18.2435	4	3.24563	2.50665
-8.21356	-27.4614	2	0	0
-4.05771	42.9539	9	0	0
0.0549265	6.30086	5	0	0
-4.34441	-6.26033	4	0	1.67581
21.7594	-9.39255	5	2.56754	0
26.9812	-10.8677	4	3.61509	0.730927
8.26844	-15.8562	2	0	1.85056
-7.8452	-4.60764	4	0	1.08649
-18.4175	7.72694	4	0	0
18.9099	-15.7449	2	2.7375	2.40805
18.781	-16.7265	4	4.3332	0
-16.4569	-3.4565	4	0	0
19.9493	-16.5826	5	4.49609	0
16.2523	-14.768	2	1.87937	0
-8.89187	9.87071	4	0	0
8.17218	-19.5433	4	0	0
-10.3766	-25.5556	4	0	1.16201
-33.4894	2.01402	4	0	0
36.3156	13.4313	4	0	0
-36.9226	4.78218	4	0	0
6.69602	-11.9867	9	1.56439	0
-31.9083	0.925933	2	0	2.52052
-5.22674	-2.57774	6	0	0
-8.00323	-25.0304	5	0	2.63692
9.98381	-19.1074	2	2.02381	2.38988
1.55974	-14.4265	4	1.27834	0
-5.22922	-2.86432	2	0	1.87808
13.3424	-15.4755	4	1.29987	0
-3.92303	43.156	4	0	0
17.736	-15.4976	4	2.34592	0
-13.6891	9.90669	4	0	1.54602
22.764	-15.9666	6	4.0328	0
-5.08717	-5.8439	7	0	0
-27.9413	-0.736685	4	0	0
-3.36053	5.8445	4	0	0
26.9242	-19.1509	4	1.44914	0
-8.2623	-27.3692	2	0	1.76438
-15.7255	9.97692	4	0	1.72633
-4.08061	42.9751	4	0	2.64681
-30.6233	1.91071	4	0	0.862832
9.3175	-20.0621	7	0	0
-11.6559	-5.50388	9	0	0
8.221	-15.9553	9	1.82984	0
-3.30985	42.4414	4	0	0
-12.0803	-27.5318	4	0	2.85198
8.67786	-18.7701	4	0	0
17.4537	-17.1271	4	3.50117	0
-4.602	-3.03664	4	0	1.97545
22.6406	-20.9635	4	4.12914	0
-6.96865	39.1865	6	0	0
-12.6413	-27.621	9	0	0
-32.3605	0.973127	7	0	0
-31.6276	0.250483	4	0	0
19.5519	-18.8618	4	2.2249	0
-35.067	4.27199	6	0	0
20.1881	-14.9509	4	4.42658	0
22.0855	-20.927	6	4.03328	0
-6.57234	39.0105	2	0	0
-11.1527	-26.6007	3	0	0
10.4486	-14.7366	4	0.898977	0
-36.4878	4.75457	4	0	0
-10.087	-26.8477	4	0	1.78595
25.0343	-13.7395	4	4.05223	0
18.3126	-19.4812	4	4.29586	0
-7.55636	-31.0226	4	0	0
20.8827	-14.2704	4	4.1905	2.16189
-12.3022	-25.0319	7	0	0
22.3898	-19.3821	4	2.08817	0.742278
-3.47117	43.2091	1	0	0
-17.4692	-3.65558	4	0	2.12911
21.0378	-20.736	4	3.22504	1.48165
-10.7859	-6.32942	2	0	0
-11.5431	-26.1465	4	0	0
-10.7589	-9.24977	2	0	0
21.9127	-21.3827	6	2.75388	0
20.8169	-15.6139	2	4.04476	1.7979
17.0904	-9.38136	9	1.39316	0
-9.81354	-26.295	1	0	0
6.36519	-12.3773	7	0	0
-3.59138	42.0727	4	0	1.23675
-12.4942	-27.6018	2	0	2.46968
-12.2795	-27.4559	4	0	0
-17.0493	6.11003	2	0	0
21.0514	-15.23	4	3.90432	0
-12.5417	15.0051	4	1.38592	3.17813
-9.88925	-26.5578	6	0	0
-17.6065	-3.34071	1	0	0
-36.3089	4.78254	1	0	0
-2.14454	3.03004	2	0	3.59424
-0.425734	1.34303	2	0	0
-10.1654	-27.9053	2	0	2.61905
-9.39562	-25.7454	2	0	0
3.20605	-12.4776	6	0	0
-15.23	-2.18717	4	0	0
4.09382	-14.2796	5	0	0
-16.1559	0.837058	6	0	0
-12.2669	-4.60446	7	0	0
2.25267	-13.8209	4	1.82197	0
20.0169	-18.5343	4	3.33447	0
21.4262	-16.7956	4	3.01501	0
-5.46674	-4.36535	4	0	0
12.5978	-16.1483	4	3.11405	0
10.2478	-18.7243	2	1.21598	2.95465
-9.73197	-20.987	2	0	2.83991
-16.348	3.12592	6	0	0
-5.88753	39.6711	1	0	0
20.9645	-14.6654	4	0	0.913569
5.43159	-16.8297	4	0	0.695505
-37.663	5.12554	4	0	2.12245
-7.23158	9.99079	6	0	0.863466
-27.7784	-0.0834902	4	0	0
16.0099	-20.1548	4	2.4327	0
-34.5751	4.37011	4	0	0
-18.1772	-0.747107	9	0	0
-35.8221	5.56599	4	0	1.87107
-5.10946	-42.032	4	0	0
21.1708	-18.2658	4	3.47412	0
-9.4426	-26.5032	4	0	0
14.5227	-16.5962	1	4.29679	0
9.6132	-16.3556	7	2.71334	0
6.58506	-17.0223	4	2.55925	0
5.5017	-11.7612	4	0	0
-12.0557	-27.1238	1	0	0
-3.02918	43.2376	4	1.87235	1.19921
10.4928	-16.9071	4	3.64911	1.20474
-7.8199	-25.8046	8	0	0
-11.5983	-25.2432	4	0	0
9.04739	-20.5751	4	0	0
-10.7983	-27.7848	3	0	1.6276
-3.78044	43.0218	6	0	0
12.4987	-16.114	7	3.50604	0
36.7837	14.2416	2	0	3.02381
-13.6707	-26.4282	4	0	0.873177
-3.33739	42.6488	2	0	1.01712
-2.29229	2.80593	9	0	0
11.6495	-11.7842	5	0	2.94995
13.8418	-11.4649	4	3.58937	2.27668
6.36868	-16.7147	6	0	0
-28.1233	-1.33513	1	0	0
8.60694	-19.7519	1	0	0
-11.2682	-26.6458	2	0	0
-14.5159	0.559692	4	0	2.34714
-28.9506	-1.90026	4	0	0.893313
21.1303	-15.0377	4	4.91709	0
-17.3435	-1.19681	7	0	0
-29.5049	-1.82715	2	0	0
-35.2308	8.45192	4	0	0
13.756	-17.91	9	4.21998	0
-34.6612	4.017	1	0	0
35.527	13.7298	4	0	0
-17.0481	5.4965	1	0	0
16.8717	-17.5042	2	2.32202	1.03903
1.05435	-12.0187	4	0	0
16.8907	-20.989	7	0	0
-17.7275	10.8673	9	0	0
-3.65002	-5.59863	4	0	3.39752
26.2128	-10.8403	4	2.48904	0
6.19615	-15.9532	1	1.27573	0
-15.736	-1.85555	1	0	0
13.416	-16.5584	4	3.90122	0
-11.1249	-27.7203	4	0	0
-14.9915	-2.85921	6	0	0
11.1157	-15.797	4	2.09564	1.61857
-14.5829	5.25265	4	0	0
-30.7362	-8.01675	4	0	0
22.0818	-16.4381	4	3.68644	2.31492
20.2451	-20.8943	4	2.29365	0
-7.04408	39.318	6	0	0
8.2782	-15.9954	4	3.41142	0
-15.3487	6.95157	2	0	3.28086
-16.4462	-0.681472	2	0	1.48587
25.5238	-12.8255	6	4.20354	0
-29.4966	-2.03528	9	0	0
-20.7046	2.25442	6	0	0
8.21346	-20.0394	9	0	0
-10.3451	-6.56528	2	0	0
-16.0931	-1.93232	2	0	1.1464
11.2308	-18.9509	5	3.41212	2.744
-16.1	-4.83848	4	0	1.04773
-10.0611	-28.9452	6	0	0
-8.6294	-26.0479	2	0	0
10.1357	-17.2497	4	3.2056	0
10.4475	-12.4598	4	1.98451	1.412
-3.51337	4.64426	4	0	2.17686
-12.4926	-7.74704	4	0	3.63582
12.6542	-14.9025	4	0	0
-28.961	-1.92745	4	0	0
-8.31355	-27.0453	4	0	0
22.5621	-14.8001	8	5.16447	0
-7.83997	-26.0484	4	0	0
-10.9559	-27.5236	4	0	2.34336
11.0355	-17.0534	9	1.7692	0
13.1014	-11.1964	2	0	0
11.7881	-20.0685	4	0	0
8.44621	-9.31018	2	0	2.87467
-5.36277	-7.40266	4	0	0
-37.5903	2.45219	7	0	0
19.3311	-20.7123	4	2.72248	0.634778
-33.4333	2.21671	1	0	0
11.1463	-17.186	4	2.34009	0
-32.7105	1.16774	2	0	1.86609
-5.96213	43.0568	4	0	0
-34.4156	-3.35595	4	0	3.10029
-10.7765	-27.7324	2	0	2.58695
-18.5869	-4.61473	4	0	0
-11.5571	-25.017	9	0	0
-10.1859	-2.61762	4	0	1.07721
16.9936	-16.1897	4	3.89446	0
-10.4175	-25.7977	4	0	0
-16.7052	-0.819217	5	0	2.05744
-2.21264	2.9295	1	0	0
-6.82645	-4.20974	4	0	0
-18.5199	7.97959	4	0	0
7.86747	-16.539	4	2.88375	0
-7.11427	-1.84712	5	0	0
22.7144	-18.326	4	5.01742	0
15.0235	-18.5119	4	2.70479	0
-3.01462	43.4943	4	0	0
-9.29932	-7.96959	4	0	0
23.4901	-19.9312	4	3.39314	0
19.3329	-14.4353	4	2.68235	1.46416
17.4917	-16.8877	4	3.71962	0
-33.546	5.41005	7	0	0
-10.9441	-25.2646	1	0	0
-10.4861	-29.0581	4	0	1.12062
12.8888	-16.8543	6	1.23415	0
-35.4826	7.39204	4	0	0
-2.84043	9.20113	2	0	0.88479
-11.118	-25.5278	4	0	1.44244
-6.93211	38.9308	5	0	1.33592
-11.2797	-25.2339	4	0	0
-5.48172	-7.8754	1	0	0
18.0539	-18.6297	4	4.89173	0
22.3235	-16.1531	1	5.95115	0
-6.14056	4.3508	4	0	0
-10.118	12.5896	2	0	2.7591
-6.59938	-27.303	2	0	2.37481
-12.4202	15.6307	4	0	2.13206
-1.00392	1.41072	1	0	0
-6.52383	-27.0564	4	0	0
8.51769	-16.2603	4	3.13384	0
1.39205	-17.9114	4	0	0
-1.86037	4.23673	2	0	2.18885
8.55974	-15.0209	4	2.18287	0
-13.2354	-0.746197	5	0	0
4.93755	-11.8856	7	1.1029	0
-8.2921	6.57473	6	0	0
-14.5734	11.0079	4	0	0
-9.52409	3.78253	2	0	0
-11.0961	7.87958	4	0	0
-4.27811	-1.0511	2	0	1.27452
-16.4332	5.27624	4	0	1.10397
-15.946	8.39111	9	1.35567	0
-4.94335	9.22055	4	0	1.23692
-17.5172	11.7031	7	0	0
-17.0917	0.652291	1	0	0
-8.67614	-6.20264	4	0	2.34379
-19.9164	0.966263	4	0	1.08943
36.2132	13.4066	6	0	0
-6.62851	-31.814	4	0	0.805551
-14.1627	-1.40774	5	0	0
-6.85797	-31.0742	4	0	0
-16.807	10.5076	4	0	3.58628
-14.0019	2.78122	4	0	0
-4.07667	-8.64697	4	0	0
-6.41912	38.9784	4	0	0
-8.85321	-26.6368	4	0	0
3.62254	-14.3984	6	2.57947	0
-13.3691	12.9662	9	0	0
-13.4766	3.36247	2	0	1.4759
-9.01692	7.79063	2	0	0
-7.67521	-26.0289	5	0	2.22104
-7.67979	-27.3192	4	0	0
-10.0183	-2.9851	1	0	0
-1.41353	10.5515	9	0	0
-10.6421	-2.5451	4	0	0
-3.45358	9.79324	9	0	0
-12.8651	0.312267	4	0.662155	1.34048
-9.63701	-4.22588	9	0	0
-10.8141	-0.900859	6	0	0
-11.5294	-23.9664	4	0	0
-9.94179	-1.05094	4	0	0.966476
-18.9232	5.27057	2	0	0.890086
-12.2773	12.4776	4	0	3.03711
-4.81682	4.06765	6	0	0
-20.0732	1.9335	4	0	2.04727
-19.5676	0.370959	7	0	0
-3.16839	8.70845	4	0	0
24.0695	-13.4405	9	5.27748	0
-7.52223	-26.0514	9	0	0
-11.5108	-2.18621	4	0	2.05507
6.53683	-19.0348	9	0	0
-11.6179	12.5287	2	0	0
-13.2969	14.3103	4	0	0
-6.8174	9.55917	7	2.34849	0
-17.71	11.2415	4	0	1.76011
-15.9492	-4.67404	1	0	0
-10.427	2.73857	4	0	0
-9.59964	1.90457	4	0	0
-12.911	5.76565	4	0	0
-5.81752	40.0581	4	0	0
-12.9727	7.33999	4	0	0.994898
35.9437	13.4709	4	0	0
-11.8722	3.41077	2	0	3.16206
-15.1409	14.4429	4	0	0
-14.3674	13.3776	4	0	0.944427
2.4008	-18.6406	1	0	0
-4.95335	-1.14382	4	0	0
-4.43644	0.235321	9	0	0
5.33578	-17.9203	4	3.69311	0
-12.9377	13.4579	4	0	1.6281
-12.7726	15.7893	7	0	0
3.21801	-16.8367	9	1.80289	0
-20.073	5.71434	4	0	0.819923
-6.32108	9.98617	1	0	0
-5.72008	-4.27626	2	0	0
-5.85484	2.81351	4	0	0
-8.54262	1.37503	4	0	0
-8.05594	0.535676	3	1.85638	0
35.8734	13.4301	1	0	0
-1.00511	-15.2066	2	0	2.89793
3.49067	-11.5478	2	0	0
-36.4455	2.4182	6	0	0
-12.1967	1.36492	5	0	2.35537
-4.28124	-10.1056	4	0	0
-9.00521	9.43724	1	0	0
-5.67709	-27.4437	7	0	0
-6.47815	-8.52064	4	0	0
-36.4709	0.423268	4	0	1.12475
-8.22339	6.4209	6	0	0
-12.1958	4.97722	1	0	0
-17.2757	14.5917	4	0.875212	0
-13.6584	4.62321	9	0	0
-10.5308	6.22751	4	0	0
-8.8458	-3.22317	1	0	0
-3.94336	2.501	4	0	1.69278
-3.6567	4.00251	1	0	0
-9.87457	1.24149	4	0	0
-7.22023	1.67948	4	0	2.00032
1.19151	-16.1951	4	0	0
-2.98335	6.40414	6	0	0
3.51908	-15.0823	4	2.40108	0.698896
-18.9656	11.2754	5	0	2.85888
-10.9979	-0.69319	1	0	0
-8.32394	1.30483	4	0	0
-16.1572	8.26415	4	0	0
-7.64947	-26.5821	4	0	0
-8.01534	8.87555	4	0	0
-6.39089	0.579621	4	0	0
-5.44268	-4.43028	4	0	0
-10.7042	7.25483	4	0	0.903931
-9.27893	2.32924	1	0	0
-7.16698	8.1897	4	0	0
-18.9267	2.28806	1	0	0
-15.6692	9.78454	1	0	0
-6.00076	-30.6688	10	0	2.08102
-17.6959	12.6911	4	0	0
-8.76111	-3.31719	4	0	1.18935
-5.95016	-9.33796	9	0	0
-13.2758	14.2688	2	0	0.798966
-19.3447	4.0192	4	1.56849	1.58247
-6.07626	2.36703	3	0	0
-9.04258	7.4971	7	0	0
-15.9338	15.2745	5	0	2.1436
3.30606	-14.1963	4	2.86868	1.26614
-9.39845	2.27923	2	0	2.8184
-16.543	5.69792	9	0.836846	0
-10.7612	-24.6302	4	0	0
-10.3939	8.3533	4	0	1.19237
-18.2673	11.9726	4	0	0.934646
-9.16458	2.64811	5	0	2.58777
-20.1072	2.66033	4	0	1.27295
-8.57637	9.62902	2	0	1.69933
7.5441	-20.4305	4	0	1.36395
-5.1402	6.7937	4	0	0
-11.6647	8.05573	5	0	0
6.96604	-17.0762	6	2.622	0
-16.7359	5.38597	2	0	0
-7.26086	7.9778	4	0	0
-3.45638	-10.1473	6	0	0
-7.41263	10.9766	4	0	0
-5.80252	-4.0675	7	0	0
-4.39147	2.03428	10	0	0
-6.50671	-3.8772	4	0	0
12.4728	-20.1055	0	4.16308	0
23.9297	-15.4635	4	5.42627	0
-12.4849	13.6453	7	0	0
-6.27242	38.8149	9	0	0
-7.72836	-26.7904	5	0	3.05575
-14.1289	9.61245	9	0	0
-17.3066	7.62813	4	0	0
-15.5785	3.44566	9	0	0
-12.2075	-25.0099	5	0	4.20228
-17.2994	10.4636	4	0	0
-7.435	-1.12642	4	0	0
-6.68904	-31.306	9	0	0
-8.65378	2.9199	4	0	0
-0.977625	-15.1849	4	0	0
-11.2925	12.7642	4	0	0
-15.4164	6.91188	9	0	0
6.25316	-19.2232	4	0	0.757657
-11.6824	-4.16	4	0	0.870748
8.84467	-14.3371	4	0	0
-7.21796	-23.9057	4	0	1.58109
-3.07943	8.2666	1	0	0
24.9573	-11.729	4	3.95498	0
1.6314	10.0668	4	0	0.973391
-7.35475	2.20367	2	0	1.52206
-6.16101	38.8181	4	0	1.8012
-8.28021	-26.991	4	0	1.42063
-14.3358	13.1867	7	0	0
-6.99259	39.4425	6	0	0
-7.38604	-31.1077	2	0	2.56283
-11.2936	-0.656225	4	0	1.24965
7.49679	-20.3602	4	3.62015	0
7.61108	-19.2564	5	2.95267	0
-20.0022	0.696729	4	0	0.891356
-3.85664	43.3857	7	0	0
-19.1242	12.2991	0	0	0
-5.79531	4.63587	9	0	0
5.69259	-18.4663	4	0	0
-15.6974	3.36162	6	1.87468	0
-5.35478	0.00931863	1	0	0
-8.02488	-25.7401	4	0	0
-10.1512	-32.7314	6	0	0
-9.17208	3.38768	2	0	0
-13.2146	11.6723	4	0.940507	1.39536
-12.6274	-4.28386	4	0	0
-8.28596	1.82133	5	0	2.1047
12.2031	6.38661	4	0	0
-3.82342	42.1724	4	0	1.96308
-15.9962	16.4881	7	0	0
-11.3618	9.20539	4	0	0
-6.83447	-31.3037	4	0	0.938703
-13.1548	8.48882	6	0	0
-12.1438	-1.27815	1	0	0
-4.87701	0.714	1	0	0
-7.52633	-26.483	4	0	0
-14.4763	-3.73806	7	0	0
-19.019	3.46319	4	0	0
-8.83429	-1.03163	6	0	0
-6.95522	39.3274	4	0	0
-7.04312	39.001	2	0	0
-10.8457	8.6057	6	0	0
-12.5408	-2.01265	6	0	0
-9.03507	-0.271972	8	0	0
-12.5182	-28.0165	4	0	0
-5.13596	2.72269	2	0	0
-11.7339	12.5843	4	0	1.17531
-15.2577	-6.06089	1	0	0
-7.42047	-7.02954	4	0	0
35.8636	13.2987	4	0	0
-17.701	3.60092	4	0	0
-10.7954	15.0723	7	0	0
-4.60908	5.99475	6	0	0
-4.85903	6.93088	4	0	3.04241
-19.3671	3.78193	4	0	0
7.59675	-17.2339	7	3.32518	0
-14.8075	-8.11978	9	3.45404	0
1.44172	-14.5468	4	1.9165	0
5.76397	-19.1121	7	2.60927	0
-7.06301	-5.61739	2	0	2.06342
-12.8476	2.84366	4	0	0
6.4244	-14.9816	4	3.92207	0
3.5835	-14.3232	5	1.09516	3.44176
2.77591	-15.3083	4	1.5791	1.15915
-7.21383	5.22892	6	0	0
-6.75652	-31.1932	4	0	0
-7.9658	-6.93232	2	0	0
-17.9082	4.29656	4	0	0
-5.08716	-8.41387	2	0	2.54858
-7.16906	-10.62	4	0	0
-10.0187	-26.7573	2	0	1.83204
-9.17922	-7.07359	4	0	0
-3.04562	43.2517	4	0	0.688973
-8.38898	-2.07241	7	0	0
-13.1084	8.05369	4	0	1.18279
1.20666	-15.9731	6	3.34841	0
-8.10335	3.67617	4	0	0
-6.91151	-31.2633	1	0	0
-11.0259	-0.694108	2	0	0
-7.83351	-26.5149	2	0	0
-20.3521	3.43334	4	0	0
-2.24081	-9.41018	4	0	0
-13.3695	1.81483	4	1.30611	0
-15.2722	6.41982	4	0	0
-36.447	2.26492	4	0	1.33861
-7.3829	7.69138	4	0	1.23727
3.10037	-16.8982	4	1.93857	2.12348
-8.66113	-0.48821	7	0	0
-1.06496	-10.6689	9	0	0
15.4126	-5.12758	4	3.28184	0
-8.16902	-1.18675	4	0	0
19.059	-22.6264	8	2.136	0
-4.3337	42.9426	4	0	0
-11.0028	-6.83267	6	0	0
-6.94373	3.93984	9	0	0
-10.5124	1.49135	4	0	1.1806
-11.4561	9.67808	4	0	0.923888
7.20197	-20.2736	2	2.37018	0
-4.9519	-0.463597	4	0	0
-13.8987	13.3282	4	0	1.26468
-16.6125	14.4231	9	0	0
35.4742	13.7286	2	0	0
3.50633	-20.8594	4	3.9394	0
35.9039	13.395	1	0	0
-12.3333	11.1343	4	0	1.16595
18.7386	-17.9311	5	3.65236	0
-13.4494	6.08571	4	0	3.20407
-14.3334	15.3729	1	0	0
-7.03123	41.281	4	0	1.04485
-7.72381	-24.0379	1	0	0
-6.67566	-9.46424	4	0	1.40302
-7.6243	6.04929	7	0	0
-3.60471	43.3333	5	0	0
-9.98244	-1.11468	4	0	0
-6.98545	3.02735	2	0	0
-6.5566	-8.59251	4	0	1.47877
6.18836	-20.4669	7	2.26934	0
-15.4953	9.22574	2	0	2.2421
-13.4908	0.568419	4	0	0.82199
-6.51414	-0.322268	4	0	0
-13.6485	-4.68729	6	0	0
-3.02588	-10.5999	4	0	0
-9.60681	9.83392	4	0	0
-6.64231	3.90314	4	0	0
-14.5468	10.7491	6	0	0
2.39534	-18.4746	2	0	0
-8.76806	-4.90237	9	0	0
-11.2507	-5.93362	4	0	0
-16.7898	3.16897	9	0	0
-7.74148	-3.68446	5	0	2.72825
-17.8327	2.63707	6	0	0
-5.76322	-4.41543	4	0	2.2895
-18.5223	13.6426	4	0	0
-8.2913	9.26928	5	0	2.70712
-15.2403	-4.98284	4	1.1294	2.02996
-6.4835	-4.60606	4	0	0
-4.82946	3.30502	4	0	0
-14.0316	9.44551	4	0	0
-3.9421	-2.17931	4	0	0
-16.7778	1.71789	1	0	0
-18.6652	0.510539	4	0	1.10885
9.80665	9.17193	6	0	0
-18.2956	2.02984	2	0	1.07314
-3.63264	-3.64776	4	0	0.740724
-20.6852	1.08344	9	0	0
-7.02589	41.11	4	0	0
-8.44474	-0.225395	6	0	0
5.16898	-13.806	6	4.43753	0
20.779	-20.2927	5	4.11193	2.44897
-8.73569	0.639024	1	0	0
-8.79442	5.26635	4	0	0
-11.8285	5.80856	2	0	0
-6.59967	-8.53221	2	0	0
-6.14056	-1.96471	9	0	0
-12.9964	10.7163	7	0	1.70336
-9.79684	1.10267	4	0	2.24811
-4.77267	-9.84521	1	2.96436	0
-7.2252	-1.35919	1	0	0
-10.2644	4.94915	4	0	0
-15.2561	14.2138	4	0	2.36872
-18.8988	12.9629	4	0	2.04066
-10.5439	0.869781	4	0	0.939842
-5.05714	-1.61765	9	0	0
-7.24634	9.80588	4	0	2.6795
-7.82856	-2.36167	7	0	0
-8.54846	-25.7421	4	3.7726	0
-17.7558	12.9994	6	0	0
-5.40079	-5.53627	2	0	1.22823
-15.3578	12.5474	4	0	1.43144
-12.184	12.7029	4	0	0
-18.2846	12.4142	4	0	0
-6.76039	39.2018	4	0	2.33216
-2.57248	9.44724	7	0	0
-14.8376	16.8785	4	0	2.63624
-6.6167	-31.6149	6	0	0
-11.9855	3.43102	4	1.2687	1.89618
-7.07666	10.3261	6	0	0
-15.9449	0.169511	9	0	0
-5.61906	42.9821	1	0	0
-11.7052	6.15887	2	0	1.26486
-7.40155	11.7696	9	0	0
-3.88798	3.28665	2	0	0
-11.3193	5.99948	10	0	0
-11.3923	10.1067	4	0	0
-15.1377	-7.88166	4	0	0
-13.278	13.6321	7	0	0
-18.3337	13.795	4	0	1.76251
24.3985	-14.5151	1	5.09151	0
-6.5101	3.61296	6	0	1.39134
1.47589	6.93322	1	0	0
-12.0479	8.80872	4	0	0
7.97615	-16.6177	5	3.27117	1.61749
-4.13004	43.111	1	0	0
-4.50747	-7.43054	1	0	0
8.06589	-16.6258	6	3.15882	0
-0.639558	13.0284	5	0	2.93183
-5.08966	42.625	4	0	0
-11.9035	7.16045	4	0	2.37924
-7.99475	-28.1347	2	0	1.69044
-20.3247	1.25018	4	0	0
-11.5451	6.70268	2	0	1.22942
-19.9298	-2.05731	4	0	1.9442
-6.98156	3.19823	4	0	0
-4.02157	0.136751	5	0	2.78629
-19.1029	4.27509	2	0.762628	1.2195
-11.7508	5.94832	5	0	3.21352
-3.41423	-3.56892	6	0	0
-7.64394	-30.776	5	0	3.18089
-6.47272	1.22362	9	0	0
-8.86282	5.70512	4	0	1.90545
2.00872	-17.3812	4	0	1.45895
0.596534	8.24007	4	0	0
8.8574	-14.4926	6	3.47265	0
-7.49544	-26.1669	4	0	0
-14.0462	14.8774	4	0	0
-10.0885	4.59985	4	0	2.22737
-5.09557	-41.9603	2	0	0.82688
-16.7191	-2.78617	1	0	0
-4.88188	-0.253874	4	0	0.794883
3.50914	-16.5947	4	3.5545	0.947317
-11.0831	3.09631	4	1.27834	0
-4.93189	43.5549	8	0	0
-12.6006	10.4806	4	0	0
-11.0527	6.51921	4	1.28967	2.92555
-7.52887	-26.6026	4	0	0
-8.67288	40.4392	4	0	0
-15.6946	12.5467	9	0	0
-13.1028	5.28507	9	0	0
24.8178	-11.9123	1	4.4389	0
-10.9346	-3.75959	9	0	0
-11.4443	9.53106	5	0	3.18866
-4.03344	-13.2173	2	1.86771	1.81398
-15.0361	-7.47719	6	0	0
9.09233	-13.7691	4	1.86987	0
4.69455	-15.8944	4	1.07036	0
3.63239	-19.9651	7	1.90863	0
-4.53815	43.3799	4	0	0.741011
-4.92029	-4.14195	1	0	0
-7.05274	-27.2714	1	0	1.75166
5.77996	-20.6055	6	2.76652	0
12.5334	-19.7015	6	3.73462	0
-14.5865	3.80076	9	0	0
3.45843	-18.7756	4	1.53722	1.94497
-10.2062	1.45479	4	0	0
-9.99799	-10.4486	2	0	2.52951
-9.9836	-19.9885	2	0	1.47903
9.28049	-13.1807	1	1.77998	0
-10.3406	-1.85154	1	0	0
-13.1165	0.619095	6	0	0
-7.75508	9.54847	2	0	1.66617
-6.04853	4.70001	1	0	0
-16.635	10.3857	2	0	0
3.44179	-11.2974	4	0	0
-36.8107	0.685335	7	0	0
-8.60449	-27.1618	9	0	0
-7.62573	39.5029	4	0	0
-11.9174	8.54013	4	0	0
-11.7783	11.6399	1	0	0
-3.70457	0.370762	7	0	0
14.0644	-20.7615	7	3.88451	0
10.2748	-18.767	4	2.98008	0.790185
3.65246	-14.1777	4	0	0
20.49	-20.6455	8	4.78688	0
7.2159	-17.7546	2	3.43568	2.73631
4.99095	-20.2634	4	4.34043	0.821918
2.60908	-16.9746	4	0	0
-5.01487	0.0410785	2	0	1.8038
-14.8894	13.2578	2	0	0
-12.7579	13.6013	1	0	0
-12.5528	0.72923	4	0	0.893227
-1.29564	-14.9066	2	0	2.10075
-9.94094	1.29013	4	0	0
-4.80939	3.43882	4	0	0
-17.2396	6.03097	4	0	2.46539
-12.714	14.1027	4	0	0
-8.40246	-26.0309	4	0	0.767049
-11.311	-2.98026	9	0	0
-8.62626	6.87708	4	0	0
-13.6635	6.00508	5	0	0
-11.6875	8.78275	6	0	0
-4.57604	-8.7342	8	0	0
-14.4276	-2.31959	7	0	0
0.468573	-15.4992	7	1.68273	0
-12.0652	0.0406004	4	0	0
-6.53103	-31.2747	4	0	1.37456
-12.3271	2.09067	7	0	0
-7.1816	-26.9214	4	0	1.88385
-5.90101	0.210302	4	0	0.846461
-4.05085	8.67202	9	0	0
-15.0229	1.19348	7	0	0
12.3924	-19.513	4	3.94992	0
-12.0157	12.4529	4	1.02017	0
6.0916	-16.5073	4	1.04211	0
-6.52787	-31.8072	4	0	1.36907
-15.8415	-2.22434	6	0	1.51455
-9.08845	-4.81083	4	0	0
-17.8535	10.9943	4	0	0
-13.2731	12.568	6	0	0
-16.8784	1.86121	4	0	0
-3.67864	-8.8313	4	0	0
-7.37125	-2.88264	4	0	0
-9.2617	3.59221	5	0	0
-15.2124	12.493	6	0	0
1.78425	-15.7684	9	1.28587	0
-7.16927	-27.2956	4	0	0
-17.4785	13.8232	4	0	2.74505
-6.1394	-1.55124	4	0	0
-18.2066	4.11554	4	0	1.90356
-5.72319	-3.63511	7	1.43998	0
-20.6404	1.22738	4	0	0
-18.1961	4.97545	4	0	0
-5.43405	41.3803	6	0	0
-3.75548	-13.4449	2	0	0
-32.1243	1.45238	2	0	1.63007
-8.80386	-2.16819	1	0	0
-5.61741	15.0356	6	0	0
-12.1387	-6.35921	4	0	0
24.0878	-13.214	2	4.98187	1.83601
-8.96986	-27.3388	8	0	0
12.8569	-12.8162	4	0	1.75819
-0.146766	13.3032	7	0	0
-0.22956	19.4869	4	0	0
-7.74077	-23.9963	4	0	0
-14.3342	2.16726	4	0	1.28568
-6.76337	-31.7563	2	0	0
-6.40663	-3.40026	2	0	1.70097
-15.2803	-26.3823	4	0	0
-40.5267	-1.42431	4	0	0
-35.4771	-9.72338	2	0	0
-42.1505	-2.78974	4	0	1.16088
-14.0244	-24.0038	4	0	0
-42.5167	-4.45829	5	0	2.07126
-30.1307	-8.17117	4	0	0
-8.02024	-30.1729	4	0	0.875212
-12.1537	-22.66	1	0	0
-37.2053	-4.69297	6	0	0
-38.914	4.65213	4	0	0
-37.8975	-3.46947	9	0	0
-31.8353	-10.839	5	0	0
-41.9794	1.30719	2	0	1.80296
-30.3176	-5.83034	7	0	0
-32.9276	-9.96971	4	0	0
-32.8681	-6.75119	4	0	0.953351
-42.7297	-1.56846	4	0	0.961359
-34.2039	-8.9975	4	0	1.0027
-34.3746	-7.05327	9	0	0
-36.422	3.15162	9	0	0
-40.9534	-1.6785	4	0	0.810653
-41.5649	1.7706	2	0	2.60023
-40.7971	3.40018	4	0	0
-17.8749	-27.1624	6	0	0
-30.2821	-6.7017	2	0	0
-29.1348	0.806358	4	0	0
-31.428	-5.275	2	0	0
-41.8124	-0.979319	4	0	0
10.4066	-15.8083	4	2.04066	0
-36.3282	-5.28722	5	0	3.07881
-31.7049	-9.64627	4	0	0
-6.1685	-27.4717	5	0	3.13547
-37.9568	-6.2935	6	0	0
-15.9225	-26.4502	4	0	2.41303
-28.8742	-4.57432	4	0	2.60096
-7.90543	-37.3232	4	0	0
-36.5114	1.86784	7	0	0
-41.2762	-4.33971	7	0	0
-39.4913	1.3148	5	0	1.81721
-18.2694	-31.6851	4	0	0.764955
-32.0086	-8.6033	4	0	0
-28.6178	-5.49647	4	0	0
-43.5448	-3.44275	6	0	0
-43.1451	1.83026	6	0	0
7.04245	-20.1979	4	0	1.21933
-37.4098	1.74865	2	0	0
-29.0747	-4.27159	6	0	0
-32.0886	2.14821	5	0	0
-36.392	2.86282	4	0	1.00117
21.9085	-7.04509	2	2.10406	0
-30.1783	-7.25872	4	0	0
-31.3585	-9.97147	6	0	0
-33.3306	-3.69267	4	0	0
-15.6863	-26.1767	1	0	0
-42.3457	-2.80395	7	0	0
-40.2423	-2.41266	4	0	0
-30.8561	-9.25014	4	0	0
-13.3771	-24.0222	4	0	0
-33.4287	-10.2811	9	0	0
-31.7615	-9.46525	4	0	0
-38.7268	2.38456	6	0	0
-36.695	1.74833	5	0	0
-8.1437	-37.2404	4	0	2.43579
-12.6835	-25.2935	4	0	0
-40.7559	-3.81692	1	0	0
-32.7819	-10.4931	4	0	0
-34.8262	-7.01039	4	0	2.21317
-37.3613	-0.829111	4	0	1.03003
-6.97638	-25.986	4	0	0
-28.0471	-5.56455	4	0	2.4286
-37.2865	-3.91126	4	0	1.67466
-32.1734	-9.57366	6	0	0
-39.328	2.81633	7	0	0
-9.55877	39.7945	4	0	3.63867
-32.5023	-10.9001	4	0	1.69062
-29.3813	-4.76296	4	0	0
-29.26	-2.04259	5	0	0
-7.53808	-37.2089	4	0	0.981872
-31.7647	-5.37392	4	0	1.17207
-7.6631	-39.1706	4	0	2.62705
-41.2797	2.05436	9	0	0
-34.3994	4.15832	7	0	0
21.9596	-8.4142	4	1.54274	0.95709
-37.9555	-6.82049	6	0	0
-37.3103	-0.730191	4	0	1.80543
-39.4602	-5.61766	6	0	0
-32.3991	-9.93413	4	0	0
-32.0042	-5.73954	2	0	0
-7.26168	-37.4118	4	0	0
-16.1669	-26.2051	4	0	0
-36.3758	-9.12011	1	0	0
-35.0446	-10.0202	4	0	0
-36.9458	-8.84644	4	0	0
-30.059	-7.75475	2	0	0
-37.6808	-6.16101	4	0	0
-7.35734	-37.0394	4	0	0
23.317	-15.1716	4	5.4431	0
-36.8686	-8.49084	4	0	0
-38.166	3.31869	4	0	2.04636
-37.524	1.92981	4	0	0
-39.4196	1.78391	6	0	0
-31.6928	-5.95055	6	0	0
-6.83036	-37.9659	4	0	2.60927
-38.2358	-7.09388	6	0	0
-37.7318	2.37043	1	0	0
-34.3907	-7.10672	6	0	0
-41.8429	2.29925	1	0	0
-36.6192	-5.66597	3	0	1.69146
-31.3271	-6.46167	4	0	0
-30.7015	0.43608	6	0	0
-28.7002	-2.1559	4	0	0.870183
21.6581	-6.62893	6	2.82019	0
-43.4713	-4.97012	7	0	0
-37.0001	-6.15844	6	0	0
-8.70404	-37.1514	6	0	0
-11.4762	-28.4879	4	0	0
-38.7996	-4.22391	6	0	0
-39.0043	-5.84874	4	0	0
-16.2887	-26.1588	6	0	0
-38.8295	0.38327	2	0	0
-32.7771	-11.0866	4	0	1.33365
-39.9716	-1.63594	4	0	0
-39.5385	2.84662	6	0	0
-44.2014	-0.0615072	6	0	0
-39.0401	-4.89172	3	0	0
-29.7832	-8.20868	1	0	0
-39.9517	-3.16508	1	0	0
-38.9278	-4.12318	1	0	0.740724
-29.5787	-5.61603	6	0	0
-12.9914	-8.49817	6	0	0
-31.6408	-9.24676	1	0	0
-6.92399	-37.2575	6	0	0
-32.989	-6.74138	4	0	1.76809
-40.9273	3.57917	1	0	0
-35.5252	-6.54357	6	0	0
-41.3531	1.77729	4	0	0
-43.2571	-0.797798	6	0	0
-42.3166	-0.539194	6	0	0
-6.95036	-36.9951	1	0	0
-41.165	-6.87657	1	0	0
-39.4971	-1.33799	2	0	0
-28.3214	-1.51846	4	0	0
-38.1793	1.61688	4	0	2.25949
21.5279	-6.6362	5	0	1.38457
-35.758	-9.8104	1	0	0
-16.1547	-26.5006	1	0	0
-32.4747	-7.57766	8	0	0
-15.881	-37.4751	6	0	0
-31.7723	-5.05903	6	0	0
-43.4937	0.190744	6	0	0
-41.4033	-2.77899	4	0	0
-39.9904	-3.97985	4	0	0
-17.1634	-27.8457	5	0	2.17895
-33.5203	-0.125883	8	0	0
-41.232	-7.33613	6	0	0
-39.9896	-0.118256	1	0	0
-37.9267	1.61828	4	0	1.97679
-32.951	-9.84575	5	0	3.16663
-37.033	-3.02056	6	0	0
-42.7962	1.57296	1	0	0
-15.5049	-26.5221	4	0	0.832638
-40.953	-2.26933	1	0	0
-41.2835	3.21123	5	0	0
-31.023	-7.15085	6	0	0
-40.0696	-0.109635	1	0	0
-30.1059	-7.5862	1	0	0
-40.7668	4.10157	4	0	0
-38.6381	5.46855	1	0	0
-43.7743	0.157472	1	0	0
-13.4575	-24.3453	1	0	0
-42.4809	-1.88106	6	0	0
20.1289	-5.72338	6	0	0
-36.7248	-8.51185	5	0	0
-29.7877	-6.34054	4	0	2.03804
-36.13	-7.31934	1	0	0
-38.5747	3.88817	4	0	0
-16.1283	-1.44672	4	0	0
-15.6736	0.472259	4	0	0
-32.6217	-11.2011	1	0	0
-14.9222	-25.4119	4	0	0
-6.4611	-32.3115	4	0	0
-5.87208	-42.1454	2	0	0
-40.1023	2.60702	1	0	0
-7.17775	38.6323	2	0	2.31269
-42.758	-1.35827	2	0	0
31.2264	-9.5897	4	0	0
-40.4507	3.52981	4	0	0.948478
-9.38576	-38.2427	4	0	0
-28.0155	-5.18485	7	0	0
-13.9485	-23.9562	4	0	2.09651
-38.288	-6.07243	4	0	1.13632
-15.943	-26.8903	1	0	0
-30.9079	-7.0852	6	0	0
-33.2541	-3.66701	6	0	0
-35.3565	-9.42055	1	0	0
-38.8348	-3.2285	5	0	3.87627
-29.9391	-7.74122	4	0	0
-42.3195	1.56109	4	0	0
-41.1153	-2.88202	1	0	0
-41.9609	2.35559	10	0	0.808853
9.52081	-16.1241	6	2.52492	0
-39.6752	3.94447	4	0	0
-12.9074	-24.3839	3	0	0
-40.8168	0.51608	4	0	0.811417
-14.5164	-26.1371	2	0	0
-39.3481	3.154	1	0	0
-6.69759	-33.3828	4	0	0
-36.0394	-9.09327	6	0	0
[truncated: 4,486 more rows]

## Sheet: Figure 1d
	Feature	Cell	Expression	Cluster
1	CENPA	0	-0.290375	0
2	CDC20	0	-0.407012	0
3	PRC1	0	-0.356918	0
4	CDK1	0	-0.345812	0
5	CDKN3	0	-0.339777	0
6	CENPF	0	-0.441152	0
7	UBE2C	0	-0.360415	0
8	TOP2A	0	-0.342442	0
9	MKI67	0	-0.356467	0
10	CCL4	0	-0.431822	0
11	CCL3	0	-0.35075	0
12	CD163	0	-0.31028	0
13	FCGR2A	0	-0.309812	0
14	CD68	0	-0.155467	0
15	LYZ	0	-0.301845	0
16	HLA-DRA	0	-0.565537	0
17	IL1B	0	-0.303761	0
18	SELE	0	-0.311956	0
19	TM4SF1	0	-0.438725	0
20	ESAM	0	-0.429054	0
21	STC1	0	-0.308997	0
22	ETS2	0	-0.541707	0
23	ACKR1	0	-0.289073	0
24	CD93	0	-0.353022	0
25	PLVAP	0	-0.313078	0
26	CD34	0	-0.403727	0
27	PECAM1	0	-0.344087	0
28	KCNJ8	0	-0.330544	0
29	ABCC9	0	-0.390117	0
30	MCAM	0	-0.419543	0
31	S100A10	0	0.926181	0
32	GJA4	0	-0.386735	0
33	NOTCH3	0	-0.237066	0
34	A2M	0	-0.542026	0
35	NDUFA4L2	0	-0.366695	0
36	RGS5	0	-0.395078	0
37	C3	0	-0.404807	0
38	PLA2G2A	0	-0.510454	0
39	IGFBP6	0	-0.361243	0
40	WISP2	0	-0.0139255	0
41	C1S	0	0.0252094	0
42	C1R	0	-0.151746	0
43	CFD	0	-0.582627	0
44	CXCL12	0	-0.545679	0
45	CXCL14	0	-0.443161	0
46	FABP5	0	1.44817	0
47	SPON2	0	1.30979	0
48	MMP14	0	1.13521	0
49	MMP11	0	1.82445	0
50	TGFBI	0	0.989792	0
51	ITGB1	0	0.675572	0
52	PDLIM7	0	1.33849	0
53	PDPN	0	1.27794	0
54	ACTA2	0	1.02231	0
55	CENPA	1	-0.295843	5
56	CDC20	1	-0.386479	5
57	PRC1	1	-0.325738	5
58	CDK1	1	-0.34609	5
59	CDKN3	1	-0.295009	5
60	CENPF	1	-0.404387	5
61	UBE2C	1	-0.356162	5
62	TOP2A	1	-0.339883	5
63	MKI67	1	-0.356467	5
64	CCL4	1	-0.425277	5
65	CCL3	1	-0.33152	5
66	CD163	1	-0.258197	5
67	FCGR2A	1	-0.316043	5
68	CD68	1	-0.15515	5
69	LYZ	1	-0.300563	5
70	HLA-DRA	1	-0.542636	5
71	IL1B	1	-0.299536	5
72	SELE	1	-0.301198	5
73	TM4SF1	1	0.304925	5
74	ESAM	1	-0.425553	5
75	STC1	1	-0.31718	5
76	ETS2	1	-0.317152	5
77	ACKR1	1	-0.278383	5
78	CD93	1	-0.365137	5
79	PLVAP	1	-0.313078	5
80	CD34	1	0.910141	5
81	PECAM1	1	-0.340753	5
82	KCNJ8	1	-0.18603	5
83	ABCC9	1	0.106287	5
84	MCAM	1	-0.488249	5
85	S100A10	1	0.883028	5
86	GJA4	1	-0.376866	5
87	NOTCH3	1	-0.116018	5
88	A2M	1	-0.452716	5
89	NDUFA4L2	1	-0.210251	5
90	RGS5	1	-0.386649	5
91	C3	1	2.5	5
92	PLA2G2A	1	2.5	5
93	IGFBP6	1	2.5	5
94	WISP2	1	2.5	5
95	C1S	1	2.20522	5
96	C1R	1	2.3487	5
97	CFD	1	2.5	5
98	CXCL12	1	2.45395	5
99	CXCL14	1	2.5	5
100	FABP5	1	-0.65815	5
101	SPON2	1	0.269009	5
102	MMP14	1	0.431099	5
103	MMP11	1	-0.125109	5
104	TGFBI	1	0.229095	5
105	ITGB1	1	-0.205551	5
106	PDLIM7	1	-0.117929	5
107	PDPN	1	0.419602	5
108	ACTA2	1	-0.46302	5
109	CENPA	5	-0.304954	1
110	CDC20	5	-0.269114	1
111	PRC1	5	-0.212754	1
112	CDK1	5	-0.336136	1
113	CDKN3	5	-0.256483	1
114	CENPF	5	-0.326712	1
115	UBE2C	5	-0.282784	1
116	TOP2A	5	-0.224849	1
117	MKI67	5	-0.244763	1
118	CCL4	5	-0.424473	1
119	CCL3	5	-0.327988	1
120	CD163	5	-0.31028	1
121	FCGR2A	5	-0.29928	1
122	CD68	5	-0.0709535	1
123	LYZ	5	-0.302966	1
124	HLA-DRA	5	-0.537735	1
125	IL1B	5	-0.293707	1
126	SELE	5	-0.302586	1
127	TM4SF1	5	0.28897	1
128	ESAM	5	1.09659	1
129	STC1	5	-0.297236	1
130	ETS2	5	0.559649	1
131	ACKR1	5	-0.302194	1
132	CD93	5	-0.135616	1
133	PLVAP	5	-0.284084	1
134	CD34	5	-0.415628	1
135	PECAM1	5	-0.354552	1
136	KCNJ8	5	2.5	1
137	ABCC9	5	2.5	1
138	MCAM	5	2.32815	1
139	S100A10	5	-1.89248	1
140	GJA4	5	2.5	1
141	NOTCH3	5	2.5	1
142	A2M	5	2.24421	1
143	NDUFA4L2	5	2.5	1
144	RGS5	5	2.5	1
145	C3	5	-0.424114	1
146	PLA2G2A	5	-0.524762	1
147	IGFBP6	5	0.169564	1
148	WISP2	5	-0.411397	1
149	C1S	5	0.714919	1
150	C1R	5	0.987265	1
151	CFD	5	-0.371346	1
152	CXCL12	5	0.518367	1
153	CXCL14	5	-0.586575	1
154	FABP5	5	-1.28703	1
155	SPON2	5	-0.825753	1
156	MMP14	5	-0.542594	1
157	MMP11	5	-0.0471314	1
158	TGFBI	5	-0.405314	1
159	ITGB1	5	-0.189154	1
160	PDLIM7	5	-0.296937	1
161	PDPN	5	-1.01267	1
162	ACTA2	5	1.69508	1
163	CENPA	6	-0.312001	3
164	CDC20	6	-0.312782	3
165	PRC1	6	-0.275446	3
166	CDK1	6	-0.267595	3
167	CDKN3	6	-0.229942	3
168	CENPF	6	-0.224251	3
169	UBE2C	6	-0.306473	3
170	TOP2A	6	-0.248402	3
171	MKI67	6	-0.281409	3
172	CCL4	6	-0.431822	3
173	CCL3	6	-0.352276	3
174	CD163	6	-0.31028	3
175	FCGR2A	6	-0.311217	3
176	CD68	6	-0.449622	3
177	LYZ	6	-0.291925	3
178	HLA-DRA	6	0.345865	3
179	IL1B	6	-0.303761	3
180	SELE	6	2.5	3
181	TM4SF1	6	2.5	3
182	ESAM	6	2.5	3
183	STC1	6	2.5	3
184	ETS2	6	2.5	3
185	ACKR1	6	2.5	3
186	CD93	6	2.5	3
187	PLVAP	6	2.5	3
188	CD34	6	2.5	3
189	PECAM1	6	2.5	3
190	KCNJ8	6	-0.299747	3
191	ABCC9	6	-0.365842	3
192	MCAM	6	1.62042	3
193	S100A10	6	-0.423495	3
194	GJA4	6	0.470484	3
195	NOTCH3	6	-0.411092	3
196	A2M	6	1.71759	3
197	NDUFA4L2	6	-0.417327	3
198	RGS5	6	-0.231077	3
199	C3	6	-0.424114	3
200	PLA2G2A	6	-0.457304	3
201	IGFBP6	6	-0.735978	3
202	WISP2	6	-0.556052	3
203	C1S	6	-1.03139	3
204	C1R	6	-0.812999	3
205	CFD	6	-0.75938	3
206	CXCL12	6	0.852682	3
207	CXCL14	6	-0.469306	3
208	FABP5	6	-0.0767551	3
209	SPON2	6	-1.04931	3
210	MMP14	6	-0.666418	3
211	MMP11	6	-0.859643	3
212	TGFBI	6	-1.38064	3
213	ITGB1	6	-0.569927	3
214	PDLIM7	6	-0.60077	3
215	PDPN	6	-0.849758	3
216	ACTA2	6	-1.00622	3
217	CENPA	7	-0.312001	5
218	CDC20	7	-0.35581	5
219	PRC1	7	-0.10928	5
220	CDK1	7	-0.169346	5
221	CDKN3	7	-0.357951	5
222	CENPF	7	-0.294904	5
223	UBE2C	7	-0.358512	5
224	TOP2A	7	-0.355	5
225	MKI67	7	-0.309598	5
226	CCL4	7	2.5	5
227	CCL3	7	2.5	5
228	CD163	7	2.5	5
229	FCGR2A	7	2.5	5
230	CD68	7	2.5	5
231	LYZ	7	2.5	5
232	HLA-DRA	7	2.19166	5
233	IL1B	7	2.5	5
234	SELE	7	-0.311956	5
235	TM4SF1	7	-0.596855	5
236	ESAM	7	-0.450854	5
237	STC1	7	-0.272531	5
238	ETS2	7	0.775823	5
239	ACKR1	7	-0.314513	5
240	CD93	7	0.0374016	5
241	PLVAP	7	-0.313078	5
242	CD34	7	-0.37282	5
243	PECAM1	7	-0.0689009	5
244	KCNJ8	7	-0.340875	5
245	ABCC9	7	-0.390117	5
246	MCAM	7	-0.524799	5
247	S100A10	7	0.316893	5
248	GJA4	7	-0.39061	5
249	NOTCH3	7	-0.402588	5
250	A2M	7	0.0253003	5
251	NDUFA4L2	7	-0.467317	5
252	RGS5	7	-0.415546	5
253	C3	7	-0.183734	5
254	PLA2G2A	7	-0.537711	5
255	IGFBP6	7	-0.893152	5
256	WISP2	7	-0.554304	5
257	C1S	7	-1.06656	5
258	C1R	7	-0.975008	5
259	CFD	7	0.712394	5
260	CXCL12	7	-0.527997	5
261	CXCL14	7	-0.489035	5
262	FABP5	7	-0.29993	5
263	SPON2	7	-0.97795	5
264	MMP14	7	-0.965891	5
265	MMP11	7	-0.869843	5
266	TGFBI	7	-0.349188	5
267	ITGB1	7	-1.40802	5
268	PDLIM7	7	-1.19948	5
269	PDPN	7	-1.05509	5
270	ACTA2	7	-0.999111	5
271	CENPA	10	2.5	9
272	CDC20	10	2.5	9
273	PRC1	10	2.5	9
274	CDK1	10	2.5	9
275	CDKN3	10	2.5	9
276	CENPF	10	2.5	9
277	UBE2C	10	2.5	9
278	TOP2A	10	2.5	9
279	MKI67	10	2.5	9
280	CCL4	10	-0.431822	9
281	CCL3	10	-0.352276	9
282	CD163	10	-0.31028	9
283	FCGR2A	10	-0.316043	9
284	CD68	10	-0.430696	9
285	LYZ	10	-0.302966	9
286	HLA-DRA	10	-0.572541	9
287	IL1B	10	-0.303761	9
288	SELE	10	-0.311956	9
289	TM4SF1	10	-0.0534224	9
290	ESAM	10	-0.450854	9
291	STC1	10	-0.31718	9
292	ETS2	10	-0.318056	9
293	ACKR1	10	-0.314513	9
294	CD93	10	-0.365137	9
295	PLVAP	10	-0.313078	9
296	CD34	10	-0.425796	9
297	PECAM1	10	-0.231893	9
298	KCNJ8	10	-0.340875	9
299	ABCC9	10	-0.390117	9
300	MCAM	10	-0.524799	9
301	S100A10	10	0.925141	9
302	GJA4	10	-0.39061	9
303	NOTCH3	10	-0.363537	9
304	A2M	10	-0.435502	9
305	NDUFA4L2	10	0.167388	9
306	RGS5	10	-0.2694	9
307	C3	10	0.143307	9
308	PLA2G2A	10	0.422997	9
309	IGFBP6	10	0.126644	9
310	WISP2	10	-0.442203	9
311	C1S	10	-0.0804386	9
312	C1R	10	-0.0855781	9
313	CFD	10	0.342306	9
314	CXCL12	10	-0.608126	9
315	CXCL14	10	0.094271	9
316	FABP5	10	0.520317	9
317	SPON2	10	0.46406	9
318	MMP14	10	0.434362	9
319	MMP11	10	-0.647638	9
320	TGFBI	10	0.63589	9
321	ITGB1	10	0.515676	9
322	PDLIM7	10	0.77757	9
323	PDPN	10	0.480847	9
324	ACTA2	10	0.469203	9

## Sheet: Figure 2a
	Feature	Cluster	Expression
1	CENPA	0	-0.290375
2	CDC20	0	-0.407012
3	PRC1	0	-0.356918
4	CDK1	0	-0.345812
5	CDKN3	0	-0.339777
6	CENPF	0	-0.441152
7	UBE2C	0	-0.360415
8	TOP2A	0	-0.342442
9	MKI67	0	-0.356467
10	CCL4	0	-0.431822
11	CCL3	0	-0.35075
12	CD163	0	-0.31028
13	FCGR2A	0	-0.309812
14	CD68	0	-0.155467
15	LYZ	0	-0.301845
16	HLA-DRA	0	-0.565537
17	IL1B	0	-0.303761
18	C3	0	-0.404807
19	PLA2G2A	0	-0.510454
20	IL6	0	-0.688469
21	CCL28	0	0.122555
22	CXCL6	0	-0.301511
23	C1S	0	0.0252094
24	C1R	0	-0.151746
25	CCL2	0	-0.76479
26	CXCL12	0	-0.545679
27	CXCL14	0	-0.443161
28	FABP5	0	1.44817
29	SPON2	0	1.30979
30	MMP14	0	1.13521
31	MMP11	0	1.82445
32	TGFBI	0	0.989792
33	ITGB1	0	0.675572
34	PDLIM7	0	1.33849
35	PDPN	0	1.27794
36	ACTA2	0	1.02231
37	CENPA	7	-0.295843
38	CDC20	7	-0.386479
39	PRC1	7	-0.325738
40	CDK1	7	-0.34609
41	CDKN3	7	-0.295009
42	CENPF	7	-0.404387
43	UBE2C	7	-0.356162
44	TOP2A	7	-0.339883
45	MKI67	7	-0.356467
46	CCL4	7	-0.425277
47	CCL3	7	-0.33152
48	CD163	7	-0.258197
49	FCGR2A	7	-0.316043
50	CD68	7	-0.15515
51	LYZ	7	-0.300563
52	HLA-DRA	7	-0.542636
53	IL1B	7	-0.299536
54	C3	7	2.5
55	PLA2G2A	7	2.5
56	IL6	7	1.08747
57	CCL28	7	1.22125
58	CXCL6	7	2.5
59	C1S	7	2.20522
60	C1R	7	2.3487
61	CCL2	7	0.905342
62	CXCL12	7	2.45395
63	CXCL14	7	2.5
64	FABP5	7	-0.65815
65	SPON2	7	0.269009
66	MMP14	7	0.431099
67	MMP11	7	-0.125109
68	TGFBI	7	0.229095
69	ITGB1	7	-0.205551
70	PDLIM7	7	-0.117929
71	PDPN	7	0.419602
72	ACTA2	7	-0.46302
73	CENPA	5	-0.312001
74	CDC20	5	-0.35581
75	PRC1	5	-0.10928
76	CDK1	5	-0.169346
77	CDKN3	5	-0.357951
78	CENPF	5	-0.294904
79	UBE2C	5	-0.358512
80	TOP2A	5	-0.355
81	MKI67	5	-0.309598
82	CCL4	5	2.5
83	CCL3	5	2.5
84	CD163	5	2.5
85	FCGR2A	5	2.5
86	CD68	5	2.5
87	LYZ	5	2.5
88	HLA-DRA	5	2.19166
89	IL1B	5	2.5
90	C3	5	-0.183734
91	PLA2G2A	5	-0.537711
92	IL6	5	0.233491
93	CCL28	5	-0.997138
94	CXCL6	5	-0.301511
95	C1S	5	-1.06656
96	C1R	5	-0.975008
97	CCL2	5	1.03032
98	CXCL12	5	-0.527997
99	CXCL14	5	-0.489035
100	FABP5	5	-0.29993
101	SPON2	5	-0.97795
102	MMP14	5	-0.965891
103	MMP11	5	-0.869843
104	TGFBI	5	-0.349188
105	ITGB1	5	-1.40802
106	PDLIM7	5	-1.19948
107	PDPN	5	-1.05509
108	ACTA2	5	-0.999111
109	CENPA	9	2.5
110	CDC20	9	2.5
111	PRC1	9	2.5
112	CDK1	9	2.5
113	CDKN3	9	2.5
114	CENPF	9	2.5
115	UBE2C	9	2.5
116	TOP2A	9	2.5
117	MKI67	9	2.5
118	CCL4	9	-0.431822
119	CCL3	9	-0.352276
120	CD163	9	-0.31028
121	FCGR2A	9	-0.316043
122	CD68	9	-0.430696
123	LYZ	9	-0.302966
124	HLA-DRA	9	-0.572541
125	IL1B	9	-0.303761
126	C3	9	0.143307
127	PLA2G2A	9	0.422997
128	IL6	9	-0.777148
129	CCL28	9	-0.997138
130	CXCL6	9	-0.301511
131	C1S	9	-0.0804386
132	C1R	9	-0.0855781
133	CCL2	9	-0.46519
134	CXCL12	9	-0.608126
135	CXCL14	9	0.094271
136	FABP5	9	0.520317
137	SPON2	9	0.46406
138	MMP14	9	0.434362
139	MMP11	9	-0.647638
140	TGFBI	9	0.63589
141	ITGB1	9	0.515676
142	PDLIM7	9	0.77757
143	PDPN	9	0.480847
144	ACTA2	9	0.469203
145	CENPA	1	NA
146	CDC20	1	NA
147	PRC1	1	NA
148	CDK1	1	NA
149	CDKN3	1	NA
150	CENPF	1	NA
151	UBE2C	1	NA
152	TOP2A	1	NA
153	MKI67	1	NA
154	CCL4	1	NA
155	CCL3	1	NA
156	CD163	1	NA
157	FCGR2A	1	NA
158	CD68	1	NA
159	LYZ	1	NA
160	HLA-DRA	1	NA
161	IL1B	1	NA
162	C3	1	NA
163	PLA2G2A	1	NA
164	IL6	1	NA
165	CCL28	1	NA
166	CXCL6	1	NA
167	C1S	1	NA
168	C1R	1	NA
169	CCL2	1	NA
170	CXCL12	1	NA
171	CXCL14	1	NA
172	FABP5	1	NA
173	SPON2	1	NA
174	MMP14	1	NA
175	MMP11	1	NA
176	TGFBI	1	NA
177	ITGB1	1	NA
178	PDLIM7	1	NA
179	PDPN	1	NA
180	ACTA2	1	NA
181	CENPA	10	NA
182	CDC20	10	NA
183	PRC1	10	NA
184	CDK1	10	NA
185	CDKN3	10	NA
186	CENPF	10	NA
187	UBE2C	10	NA
188	TOP2A	10	NA
189	MKI67	10	NA
190	CCL4	10	NA
191	CCL3	10	NA
192	CD163	10	NA
193	FCGR2A	10	NA
194	CD68	10	NA
195	LYZ	10	NA
196	HLA-DRA	10	NA
197	IL1B	10	NA
198	C3	10	NA
199	PLA2G2A	10	NA
200	IL6	10	NA
201	CCL28	10	NA
202	CXCL6	10	NA
203	C1S	10	NA
204	C1R	10	NA
205	CCL2	10	NA
206	CXCL12	10	NA
207	CXCL14	10	NA
208	FABP5	10	NA
209	SPON2	10	NA
210	MMP14	10	NA
211	MMP11	10	NA
212	TGFBI	10	NA
213	ITGB1	10	NA
214	PDLIM7	10	NA
215	PDPN	10	NA
216	ACTA2	10	NA
217	CENPA	0	NA
218	CDC20	0	NA
219	PRC1	0	NA
220	CDK1	0	NA
221	CDKN3	0	NA
222	CENPF	0	NA
223	UBE2C	0	NA
224	TOP2A	0	NA
225	MKI67	0	NA
226	CCL4	0	NA
227	CCL3	0	NA
228	CD163	0	NA
229	FCGR2A	0	NA
230	CD68	0	NA
231	LYZ	0	NA
232	HLA-DRA	0	NA
233	IL1B	0	NA
234	C3	0	NA
235	PLA2G2A	0	NA
236	IL6	0	NA
237	CCL28	0	NA
238	CXCL6	0	NA
239	C1S	0	NA
240	C1R	0	NA
241	CCL2	0	NA
242	CXCL12	0	NA
243	CXCL14	0	NA
244	FABP5	0	NA
245	SPON2	0	NA
246	MMP14	0	NA
247	MMP11	0	NA
248	TGFBI	0	NA
249	ITGB1	0	NA
250	PDLIM7	0	NA
251	PDPN	0	NA
252	ACTA2	0	NA
253	CENPA	1	NA
254	CDC20	1	NA
255	PRC1	1	NA
256	CDK1	1	NA
257	CDKN3	1	NA
258	CENPF	1	NA
259	UBE2C	1	NA
260	TOP2A	1	NA
261	MKI67	1	NA
262	CCL4	1	NA
263	CCL3	1	NA
264	CD163	1	NA
265	FCGR2A	1	NA
266	CD68	1	NA
267	LYZ	1	NA
268	HLA-DRA	1	NA
269	IL1B	1	NA
270	C3	1	NA
271	PLA2G2A	1	NA
272	IL6	1	NA
273	CCL28	1	NA
274	CXCL6	1	NA
275	C1S	1	NA
276	C1R	1	NA
277	CCL2	1	NA
278	CXCL12	1	NA
279	CXCL14	1	NA
280	FABP5	1	NA
281	SPON2	1	NA
282	MMP14	1	NA
283	MMP11	1	NA
284	TGFBI	1	NA
285	ITGB1	1	NA
286	PDLIM7	1	NA
287	PDPN	1	NA
288	ACTA2	1	NA
289	CENPA	2	NA
290	CDC20	2	NA
291	PRC1	2	NA
292	CDK1	2	NA
293	CDKN3	2	NA
294	CENPF	2	NA
295	UBE2C	2	NA
296	TOP2A	2	NA
297	MKI67	2	NA
298	CCL4	2	NA
299	CCL3	2	NA
300	CD163	2	NA
301	FCGR2A	2	NA
302	CD68	2	NA
303	LYZ	2	NA
304	HLA-DRA	2	NA
305	IL1B	2	NA
306	C3	2	NA
307	PLA2G2A	2	NA
308	IL6	2	NA
309	CCL28	2	NA
310	CXCL6	2	NA
311	C1S	2	NA
312	C1R	2	NA
313	CCL2	2	NA
314	CXCL12	2	NA
315	CXCL14	2	NA
316	FABP5	2	NA
317	SPON2	2	NA
318	MMP14	2	NA
319	MMP11	2	NA
320	TGFBI	2	NA
321	ITGB1	2	NA
322	PDLIM7	2	NA
323	PDPN	2	NA
324	ACTA2	2	NA
325	CENPA	3	NA
326	CDC20	3	NA
327	PRC1	3	NA
328	CDK1	3	NA
329	CDKN3	3	NA
330	CENPF	3	NA
331	UBE2C	3	NA
332	TOP2A	3	NA
333	MKI67	3	NA
334	CCL4	3	NA
335	CCL3	3	NA
336	CD163	3	NA
337	FCGR2A	3	NA
338	CD68	3	NA
339	LYZ	3	NA
340	HLA-DRA	3	NA
341	IL1B	3	NA
342	C3	3	NA
343	PLA2G2A	3	NA
344	IL6	3	NA
345	CCL28	3	NA
346	CXCL6	3	NA
347	C1S	3	NA
348	C1R	3	NA
349	CCL2	3	NA
350	CXCL12	3	NA
351	CXCL14	3	NA
352	FABP5	3	NA
353	SPON2	3	NA
354	MMP14	3	NA
355	MMP11	3	NA
356	TGFBI	3	NA
357	ITGB1	3	NA
358	PDLIM7	3	NA
359	PDPN	3	NA
360	ACTA2	3	NA
361	CENPA	4	NA
362	CDC20	4	NA
363	PRC1	4	NA
364	CDK1	4	NA
365	CDKN3	4	NA
366	CENPF	4	NA
367	UBE2C	4	NA
368	TOP2A	4	NA
369	MKI67	4	NA
370	CCL4	4	NA
371	CCL3	4	NA
372	CD163	4	NA
373	FCGR2A	4	NA
374	CD68	4	NA
375	LYZ	4	NA
376	HLA-DRA	4	NA
377	IL1B	4	NA
378	C3	4	NA
379	PLA2G2A	4	NA
380	IL6	4	NA
381	CCL28	4	NA
382	CXCL6	4	NA
383	C1S	4	NA
384	C1R	4	NA
385	CCL2	4	NA
386	CXCL12	4	NA
387	CXCL14	4	NA
388	FABP5	4	NA
389	SPON2	4	NA
390	MMP14	4	NA
391	MMP11	4	NA
392	TGFBI	4	NA
393	ITGB1	4	NA
394	PDLIM7	4	NA
395	PDPN	4	NA
396	ACTA2	4	NA
397	CENPA	6	NA
398	CDC20	6	NA
399	PRC1	6	NA
400	CDK1	6	NA
401	CDKN3	6	NA
402	CENPF	6	NA
403	UBE2C	6	NA
404	TOP2A	6	NA
405	MKI67	6	NA
406	CCL4	6	NA
407	CCL3	6	NA
408	CD163	6	NA
409	FCGR2A	6	NA
410	CD68	6	NA
411	LYZ	6	NA
412	HLA-DRA	6	NA
413	IL1B	6	NA
414	C3	6	NA
415	PLA2G2A	6	NA
416	IL6	6	NA
417	CCL28	6	NA
418	CXCL6	6	NA
419	C1S	6	NA
420	C1R	6	NA
421	CCL2	6	NA
422	CXCL12	6	NA
423	CXCL14	6	NA
424	FABP5	6	NA
425	SPON2	6	NA
426	MMP14	6	NA
427	MMP11	6	NA
428	TGFBI	6	NA
429	ITGB1	6	NA
430	PDLIM7	6	NA
431	PDPN	6	NA
432	ACTA2	6	NA
433	CENPA	7	NA
434	CDC20	7	NA
435	PRC1	7	NA
436	CDK1	7	NA
437	CDKN3	7	NA
438	CENPF	7	NA
439	UBE2C	7	NA
440	TOP2A	7	NA
441	MKI67	7	NA
442	CCL4	7	NA
443	CCL3	7	NA
444	CD163	7	NA
445	FCGR2A	7	NA
446	CD68	7	NA
447	LYZ	7	NA
448	HLA-DRA	7	NA
449	IL1B	7	NA
450	C3	7	NA
451	PLA2G2A	7	NA
452	IL6	7	NA
453	CCL28	7	NA
454	CXCL6	7	NA
455	C1S	7	NA
456	C1R	7	NA
457	CCL2	7	NA
458	CXCL12	7	NA
459	CXCL14	7	NA
460	FABP5	7	NA
461	SPON2	7	NA
462	MMP14	7	NA
463	MMP11	7	NA
464	TGFBI	7	NA
465	ITGB1	7	NA
466	PDLIM7	7	NA
467	PDPN	7	NA
468	ACTA2	7	NA
469	CENPA	8	NA
470	CDC20	8	NA
471	PRC1	8	NA
472	CDK1	8	NA
473	CDKN3	8	NA
474	CENPF	8	NA
475	UBE2C	8	NA
476	TOP2A	8	NA
477	MKI67	8	NA
478	CCL4	8	NA
479	CCL3	8	NA
480	CD163	8	NA
481	FCGR2A	8	NA
482	CD68	8	NA
483	LYZ	8	NA
484	HLA-DRA	8	NA
485	IL1B	8	NA
486	C3	8	NA
487	PLA2G2A	8	NA
488	IL6	8	NA
489	CCL28	8	NA
490	CXCL6	8	NA
491	C1S	8	NA
492	C1R	8	NA
493	CCL2	8	NA
494	CXCL12	8	NA
495	CXCL14	8	NA
496	FABP5	8	NA
497	SPON2	8	NA
498	MMP14	8	NA
499	MMP11	8	NA
500	TGFBI	8	NA
501	ITGB1	8	NA
502	PDLIM7	8	NA
503	PDPN	8	NA
504	ACTA2	8	NA
505	CENPA	10	NA
506	CDC20	10	NA
507	PRC1	10	NA
508	CDK1	10	NA
509	CDKN3	10	NA
510	CENPF	10	NA
511	UBE2C	10	NA
512	TOP2A	10	NA
513	MKI67	10	NA
514	CCL4	10	NA
515	CCL3	10	NA
516	CD163	10	NA
517	FCGR2A	10	NA
518	CD68	10	NA
519	LYZ	10	NA
520	HLA-DRA	10	NA
521	IL1B	10	NA
522	C3	10	NA
523	PLA2G2A	10	NA
524	IL6	10	NA
525	CCL28	10	NA
526	CXCL6	10	NA
527	C1S	10	NA
528	C1R	10	NA
529	CCL2	10	NA
530	CXCL12	10	NA
531	CXCL14	10	NA
532	FABP5	10	NA
533	SPON2	10	NA
534	MMP14	10	NA
535	MMP11	10	NA
536	TGFBI	10	NA
537	ITGB1	10	NA
538	PDLIM7	10	NA
539	PDPN	10	NA
540	ACTA2	10	NA

## Sheet: Figure 2d
	p_val	avg_logFC	pct.1	pct.2	p_val_adj	cluster	gene
IGFBP6	4.45209e-130	1.09926	0.956	0.836	9.15573e-126	0	IGFBP6
CST3	4.28441e-82	0.540107	0.999	0.998	8.81089e-78	0	CST3
TSHZ2	2.03372e-48	0.493582	0.78	0.642	4.18234e-44	0	TSHZ2
ABI3BP	2.7206e-43	0.469416	0.926	0.918	5.59492e-39	0	ABI3BP
PRSS23	1.4465e-35	0.481927	0.822	0.755	2.97472e-31	0	PRSS23
CAV1	1.5478e-31	0.479611	0.821	0.746	3.18304e-27	0	CAV1
ANGPTL1	1.45477e-28	0.507575	0.7	0.604	2.99174e-24	0	ANGPTL1
CFH	1.13064e-25	0.48644	0.777	0.703	2.32515e-21	0	CFH
LINC01133	1.17701e-22	0.327559	0.424	0.297	2.42053e-18	0	LINC01133
SERPING1	1.41775e-20	0.272334	0.927	0.928	2.91559e-16	0	SERPING1
LRP1	7.75233e-20	0.262114	0.97	0.983	1.59427e-15	0	LRP1
TIMP3	5.28711e-19	0.412803	0.903	0.876	1.08729e-14	0	TIMP3
HEXIM1	4.09072e-18	0.346873	0.57	0.471	8.41256e-14	0	HEXIM1
ANKRD28	1.05688e-16	0.276935	0.904	0.872	2.17348e-12	0	ANKRD28
FGF7	3.27593e-16	0.308482	0.883	0.856	6.73694e-12	0	FGF7
COL5A3	3.61032e-14	0.378305	0.437	0.352	7.42462e-10	0	COL5A3
NCOA7	9.69116e-14	0.255531	0.536	0.445	1.99299e-09	0	NCOA7
SNED1	1.02426e-12	0.30703	0.433	0.346	2.10639e-08	0	SNED1
KLF4	2.46934e-12	0.267762	0.956	0.942	5.07819e-08	0	KLF4
GSN	1.96473e-11	0.530703	0.921	0.934	4.04048e-07	0	GSN
RARRES1	7.59047e-11	0.37757	0.84	0.828	1.56098e-06	0	RARRES1
NFIB	2.66514e-10	0.274621	0.901	0.879	5.48085e-06	0	NFIB
SH3BGRL3	8.87093e-10	0.286968	0.904	0.912	1.82431e-05	0	SH3BGRL3
HSPH1	8.45899e-09	0.264703	0.968	0.981	0.000173959	0	HSPH1
CHORDC1	4.89585e-08	0.306958	0.901	0.9	0.00100683	0	CHORDC1
SOCS3	1.70737e-06	0.463954	0.929	0.934	0.0351121	0	SOCS3
CRTAC1	6.11554e-05	0.357812	0.428	0.387	1	0	CRTAC1
CRYAB	0.00440813	0.286623	0.97	0.974	1	0	CRYAB
CYR61	3.70272e-94	0.651561	0.973	0.958	7.61465e-90	1	CYR61
DNAJB4	2.74515e-66	0.406882	0.978	0.967	5.64541e-62	1	DNAJB4
THBS2	6.07825e-59	0.412964	0.985	0.973	1.24999e-54	1	THBS2
HTRA1	3.42859e-56	0.330517	1	0.993	7.05089e-52	1	HTRA1
MT-ND4L1	2.43637e-46	0.326366	0.965	0.96	5.01039e-42	1	MT-ND4L
IGF1	2.53462e-42	0.402215	0.944	0.934	5.21245e-38	1	IGF1
RRBP1	1.81814e-39	0.271185	0.983	0.895	3.73901e-35	1	RRBP1
GPX8	2.8134e-34	0.254	0.873	0.656	5.78575e-30	1	GPX8
ZNF106	2.84874e-30	0.352657	0.888	0.923	5.85843e-26	1	ZNF106
COL5A1	1.94874e-28	0.267135	0.988	0.987	4.00758e-24	1	COL5A1
NEDD9	2.63618e-24	0.253383	0.857	0.89	5.4213e-20	1	NEDD9
CNTN1	1.16808e-16	0.322674	0.784	0.856	2.40217e-12	1	CNTN1
SCRG1	2.21012e-82	0.89761	0.935	0.844	4.54512e-78	2	SCRG1
HSPA5	4.31627e-66	0.868567	0.969	0.907	8.87642e-62	2	HSPA5
TMSB4X	5.51375e-59	0.328735	1	1	1.1339e-54	2	TMSB4X
ACTG1	2.26732e-55	0.34032	1	1	4.66274e-51	2	ACTG1
ASPN1	1.59726e-47	0.417471	1	0.989	3.28476e-43	2	ASPN
TNC1	3.20447e-43	0.417097	0.987	0.962	6.59e-39	2	TNC
PDLIM3	5.24086e-41	0.470349	0.937	0.905	1.07778e-36	2	PDLIM3
NR1D1	4.60631e-40	0.468929	0.677	0.472	9.47288e-36	2	NR1D1
EIF5A	1.82004e-36	0.351169	0.858	0.692	3.74291e-32	2	EIF5A
RGS3	2.16263e-33	0.42145	0.966	0.952	4.44744e-29	2	RGS3
NFKBIA	3.88261e-31	0.353684	0.984	0.981	7.98459e-27	2	NFKBIA
TPI1	2.57961e-29	0.294577	0.981	0.977	5.30497e-25	2	TPI1
H3F3B	1.5406e-27	0.283342	1	1	3.16825e-23	2	H3F3B
P4HA3	1.39926e-26	0.320452	0.921	0.881	2.87758e-22	2	P4HA3
TMEM230	8.61663e-25	0.279466	0.963	0.94	1.77201e-20	2	TMEM230
ATP6V1G1	2.34519e-24	0.266285	0.977	0.965	4.82288e-20	2	ATP6V1G1
TNFRSF12A	1.17452e-22	0.275005	0.963	0.923	2.41541e-18	2	TNFRSF12A
CADM1	1.23751e-21	0.269779	0.803	0.677	2.54493e-17	2	CADM1
C1QTNF3	2.8062e-21	0.309729	0.901	0.812	5.77095e-17	2	C1QTNF3
KDELR2	1.11502e-20	0.254877	0.976	0.969	2.29304e-16	2	KDELR2
PHLDA2	4.49183e-19	0.359822	0.903	0.836	9.23744e-15	2	PHLDA2
PRELP	1.81109e-18	0.431115	0.952	0.887	3.72451e-14	2	PRELP
PDLIM1	7.05349e-17	0.28024	0.905	0.885	1.45055e-12	2	PDLIM1
LDHA	5.06484e-16	0.295753	0.977	0.959	1.04158e-11	2	LDHA
ICAM1	1.57676e-14	0.29777	0.688	0.565	3.2426e-10	2	ICAM1
DDIT4	9.44369e-08	0.369137	0.708	0.64	0.0019421	2	DDIT4
WTAP	2.11363e-42	0.58338	0.989	0.928	4.34668e-38	3	WTAP
ACKR3	9.18463e-35	0.528078	0.951	0.838	1.88882e-30	3	ACKR3
EMP2	6.99131e-27	0.440697	0.82	0.707	1.43776e-22	3	EMP2
ALDOA1	1.89818e-24	0.335086	0.997	0.975	3.9036e-20	3	ALDOA
PFKFB3	2.00063e-22	0.331381	0.986	0.864	4.11429e-18	3	PFKFB3
NFKBIA1	3.052e-21	0.361092	0.995	0.98	6.27644e-17	3	NFKBIA
BNIP3	1.1563e-19	0.363754	0.962	0.83	2.37793e-15	3	BNIP3
SPHK1	8.75928e-18	0.32313	0.959	0.85	1.80135e-13	3	SPHK1
HILPDA1	1.14087e-16	0.611047	0.632	0.527	2.34619e-12	3	HILPDA
SDC4	3.34117e-16	0.568759	0.545	0.416	6.87113e-12	3	SDC4
CLEC2B	2.92806e-15	0.558599	0.978	0.89	6.02156e-11	3	CLEC2B
TM4SF1	9.45147e-14	0.35665	0.973	0.886	1.9437e-09	3	TM4SF1
DPT	1.06829e-12	0.259054	0.992	0.979	2.19694e-08	3	DPT
IL321	6.71123e-12	0.360886	0.975	0.898	1.38016e-07	3	IL32
MFAP4	2.20278e-10	0.299276	0.967	0.94	4.53002e-06	3	MFAP4
BDKRB1	1.3927e-08	0.3997	0.572	0.51	0.000286408	3	BDKRB1
EIF1AY	2.16199e-06	1.93668	0.221	0.38	0.0444614	3	EIF1AY
TUBB4B	1.87472e-52	1.01209	1	0.892	3.85536e-48	4	TUBB4B
EIF1	7.80329e-48	0.554606	1	0.999	1.60475e-43	4	EIF1
SLC3A2	7.40998e-42	0.921357	0.907	0.654	1.52386e-37	4	SLC3A2
CXCL3	5.99402e-40	2.26222	1	0.795	1.23267e-35	4	CXCL3
UAP1	9.83038e-38	0.838186	0.994	0.89	2.02162e-33	4	UAP1
CD59	2.55366e-33	0.650594	0.95	0.862	5.2516e-29	4	CD59
MTHFD2	1.73647e-32	0.636073	0.994	0.801	3.57105e-28	4	MTHFD2
NOP56	8.5198e-32	0.726943	0.994	0.834	1.7521e-27	4	NOP56
CLU1	1.82518e-29	0.938176	0.932	0.806	3.75348e-25	4	CLU
EIF4A3	8.78478e-28	0.907902	0.789	0.562	1.80659e-23	4	EIF4A3
THAP2	2.42153e-26	0.620094	0.994	0.781	4.97989e-22	4	THAP2
ILF2	3.3758e-23	0.550772	0.994	0.873	6.94232e-19	4	ILF2
LGALS3BP1	2.52986e-22	0.604512	0.646	0.406	5.20265e-18	4	LGALS3BP
MFAP51	6.7175e-22	0.59002	0.932	0.829	1.38145e-17	4	MFAP5
ATP1B3	3.64328e-21	0.669899	0.776	0.646	7.49241e-17	4	ATP1B3
TEX30	1.50228e-20	0.287112	0.994	0.77	3.08944e-16	4	TEX30
NFE2L2	5.65691e-20	0.621371	1	1	1.16334e-15	4	NFE2L2
CREB5	1.63368e-19	0.831503	0.994	0.872	3.35966e-15	4	CREB5
PLA2G2A1	1.23175e-18	0.848036	0.888	0.891	2.5331e-14	4	PLA2G2A
FOSL11	3.87878e-18	0.620111	0.671	0.472	7.97671e-14	4	FOSL1
HAS2	6.788e-18	0.346249	0.994	0.775	1.39595e-13	4	HAS2
KPNA2	2.16511e-17	0.710176	0.584	0.395	4.45255e-13	4	KPNA2
DUSP6	5.00188e-17	0.279137	1	0.765	1.02864e-12	4	DUSP6
TIMP11	1.14933e-16	0.684863	0.988	0.992	2.36359e-12	4	TIMP1
SELK	2.93123e-16	0.484326	0.994	0.926	6.02808e-12	4	SELK
H2AFZ	4.32143e-16	0.621244	1	0.955	8.88703e-12	4	H2AFZ
PNRC2	9.56394e-16	0.46343	1	0.891	1.96682e-11	4	PNRC2
IMP4	2.93953e-15	0.366841	1	0.813	6.04514e-11	4	IMP4
SELT	4.00378e-15	0.335276	0.994	0.826	8.23377e-11	4	SELT
RASD11	7.86839e-15	0.447458	0.994	0.789	1.61813e-10	4	RASD1
NOP58	1.99856e-14	0.376736	1	0.821	4.11003e-10	4	NOP58
NINJ11	4.86643e-14	0.566082	0.683	0.538	1.00078e-09	4	NINJ1
AP1S2	1.60926e-13	0.280689	0.994	0.796	3.30945e-09	4	AP1S2
CHMP4B	3.43911e-13	0.355609	1	0.913	7.07254e-09	4	CHMP4B
DRAM1	6.85188e-13	0.29684	1	0.809	1.40909e-08	4	DRAM1
LIF	1.80902e-12	0.649665	0.509	0.362	3.72024e-08	4	LIF
TXNL1	3.26214e-12	0.343868	1	1	6.70859e-08	4	TXNL1
SLC39A141	4.4474e-12	0.391881	1	0.883	9.14608e-08	4	SLC39A14
SNRPB	5.71828e-12	0.431238	0.807	0.745	1.17596e-07	4	SNRPB
STK17A	1.43381e-11	0.253714	1	0.811	2.94863e-07	4	STK17A
NFKB1	2.75161e-11	0.423224	0.994	0.848	5.65868e-07	4	NFKB1
CCT6A	4.10721e-11	0.370626	0.696	0.585	8.44647e-07	4	CCT6A
TMEM70	5.36124e-11	0.267827	1	0.831	1.10254e-06	4	TMEM70
PMAIP1	8.89592e-11	0.428258	1	0.819	1.82945e-06	4	PMAIP1
TUBB2A	1.63518e-10	0.419624	0.913	0.841	3.36275e-06	4	TUBB2A
MGST1	2.35129e-10	0.54617	0.478	0.35	4.83543e-06	4	MGST1
SBDS	4.64794e-10	0.307139	0.826	0.791	9.55849e-06	4	SBDS
RBM8A	1.94385e-09	0.309576	0.807	0.767	3.99753e-05	4	RBM8A
SRP19	3.30078e-09	0.347736	0.64	0.545	6.78806e-05	4	SRP19
SEPP11	5.12402e-09	0.366639	0.994	0.856	0.000105375	4	SEPP1
FKBP4	7.24946e-09	0.282393	1	0.84	0.000149085	4	FKBP4
UQCRFS1	9.31831e-09	0.384248	0.702	0.65	0.000191631	4	UQCRFS1
PSMB1	1.7375e-08	0.260443	0.888	0.843	0.000357316	4	PSMB1
NCL	2.64327e-08	0.418901	0.863	0.842	0.000543588	4	NCL
GTF2B	4.72759e-08	0.414433	0.522	0.428	0.000972229	4	GTF2B
CCT4	5.95776e-08	0.343065	1	0.896	0.00122521	4	CCT4
ARL4D	7.95111e-08	0.312905	0.994	0.857	0.00163515	4	ARL4D
LRRC59	2.00858e-07	0.26852	0.994	0.868	0.00413064	4	LRRC59
C31	2.53849e-07	0.409066	0.565	0.467	0.00522041	4	C3
HLA-E	4.99088e-07	0.3549	0.832	0.806	0.0102637	4	HLA-E
UBE2S	9.04496e-07	0.28572	0.994	0.836	0.018601	4	UBE2S
RANBP1	1.31622e-06	0.292494	0.714	0.635	0.027068	4	RANBP1
SAFB2	3.1947e-06	0.449434	0.478	0.417	0.065699	4	SAFB2
GNL2	5.97013e-06	0.436019	0.453	0.395	0.122776	4	GNL2
VASN1	8.75681e-06	0.573108	0.652	0.616	0.180084	4	VASN
UTP3	1.0381e-05	0.376808	0.398	0.327	0.213485	4	UTP3
CDC42EP2	1.60523e-05	0.456007	0.391	0.327	0.330116	4	CDC42EP2
SNRPA1	2.08332e-05	0.352545	0.516	0.462	0.428435	4	SNRPA1
ECM1	2.90344e-05	0.267852	0.851	0.897	0.597092	4	ECM1
FHL2	4.22106e-05	0.366244	0.596	0.592	0.868061	4	FHL2
TMED5	5.02163e-05	0.339028	1	1	1	4	TMED5
WDR74	7.8853e-05	0.45525	0.398	0.345	1	4	WDR74
ST3GAL1	0.000136121	0.392964	0.391	0.342	1	4	ST3GAL1
PTGDS	0.000207701	1.48899	0.137	0.312	1	4	PTGDS
NUDC	0.000352362	0.285331	0.646	0.653	1	4	NUDC
PIGT	0.000473046	0.257603	0.646	0.636	1	4	PIGT
MYOC	0.000648066	0.29809	0.124	0.277	1	4	MYOC
HNRNPH1	0.000894971	0.331672	1	0.913	1	4	HNRNPH1
TFPI2	0.00124421	0.255405	0.118	0.26	1	4	TFPI2
DDX18	0.00203613	0.313791	0.54	0.539	1	4	DDX18
GLRX2	0.00300773	0.327622	0.404	0.385	1	4	GLRX2
TNFAIP21	0.00423581	0.291511	0.59	0.61	1	4	TNFAIP2
RRP1	0.00576545	0.39018	0.348	0.334	1	4	RRP1
NMB	0.00778741	0.7064	0.484	0.521	1	4	NMB

## Sheet: Figure 2e
tSNE_1	tSNE_2	IL6	ICAM1
25.9256	16.0122	0	0
10.8418	22.4752	0	1.41801
6.05962	11.371	1.12362	0
22.881	13.1809	0	0
-8.99526	-29.3722	0.987598	0
28.8176	10.0739	0	0
22.5033	13.7372	0	0
19.3123	-7.83654	0	0
21.6395	-3.26413	0	0
24.1725	12.2032	0	0
12.9845	3.75527	0	0
26.7423	-4.3662	0	0
5.52605	19.0651	0	0
20.6935	-11.9765	0	0
28.787	13.5771	0	1.36907
28.7944	15.4944	1.16931	0
4.27091	17.4652	0	0
23.4562	-10.4056	0	0
27.5224	8.97468	0	0
17.4336	16.6785	0	0
35.6058	4.10034	0	1.09695
23.3894	-11.5728	0	0
21.5801	14.1052	0	0
3.47881	27.3711	0	0
19.4946	16.0029	0	0
5.93488	15.6367	0	0
25.893	16.9169	0	0
23.2641	-11.3694	0	0
23.2084	-11.1136	0	0
28.7281	14.7108	0	0
22.5273	17.1969	0	0
22.0125	-9.48191	0	0.511868
34.7534	2.217	0	0
13.479	11.4241	0	0
18.6097	6.58695	0	0
24.3452	4.56224	0	0.821776
23.1929	-11.3413	0	0
36.2557	5.74793	0	0
21.9468	13.0045	0	0
18.562	6.63611	0	1.29158
21.4003	-9.56262	0	0
19.5457	4.32066	0	0
35.3985	2.17822	0	0
27.6688	15.8746	0	1.14072
16.684	24.6364	0	1.2676
32.0669	-2.84041	0	0
24.6267	1.18677	0	0.7652
9.44606	14.7923	0	0
13.7654	2.9115	1.18982	0.762323
19.0956	-3.65564	0	0
16.4581	6.98682	0	0
24.2407	13.9671	0	1.32649
24.2766	15.2953	0	0
20.3191	5.54046	0	0
18.6717	6.44969	0	0
14.3126	3.41206	0	0
26.6162	-1.53519	0.594587	0.594587
34.53	7.23766	0	0
27.2938	7.22816	0	0
-2.38684	-23.2309	0	0
21.494	-10.4983	0	0
29.3568	6.43429	0	0.543136
18.4954	2.94155	0	0
24.9997	17.0693	0	0
34.9363	10.0997	0	0
5.63345	14.9891	0	0
12.2158	27.2146	0	0
26.5705	7.44911	0	0
16.805	1.04197	1.93182	1.08767
20.6837	9.59691	0	0
34.5149	2.30403	0	0.726819
25.707	6.68057	0	0
32.2202	6.7374	0	0
14.4192	-11.0382	0	0
24.3559	13.7825	0	0
10.7958	16.8246	0	0
17.0978	8.11112	0	0
16.5541	7.08091	0	0.7174
22.5249	17.3167	0	0.978958
19.8668	4.28619	0	0
18.2947	11.4676	0	0
19.4378	3.23651	0	0
19.7865	-4.08261	0	0
38.1729	5.9073	0	0
28.2413	-3.08636	0	0
20.8943	-12.1152	0	0
14.8788	13.4222	0	0
18.2483	2.8952	0	1.11467
19.6626	3.32856	0	0
25.1562	-1.32144	0	0
22.6362	15.7426	0	0
28.0928	-2.85445	0	0
26.9193	7.43442	0	0
21.6687	9.9146	0	0
24.508	14.7316	0	0
21.8823	10.6394	0	0
13.6845	4.42978	0	0
2.65553	15.0291	0	0
34.3144	7.17231	0	0
23.3894	15.4488	0	0
25.6336	3.07368	0	0
27.3056	6.43307	0	0
26.83	15.9366	0	0
6.08045	20.1516	0	0
31.3894	0.92864	0	0
12.6426	27.1736	0.940507	0
19.6143	28.0952	2.22791	0
26.9322	17.4094	0	0
15.7371	-19.5947	0	0
36.9635	5.38609	0	0
8.28137	6.09178	0	1.20035
26.975	14.0785	0	0
24.7227	-8.16511	0	0
20.7812	13.2813	0	1.28228
30.3276	2.29823	0	0
31.8586	5.63339	0	0
11.6138	6.1445	0	1.42015
11.0371	19.6533	0	0
37.6373	6.71611	0	0
30.7697	8.80092	0	0
2.5092	31.7235	0	0
28.7317	14.5274	0	0
35.6507	5.46305	0	0
13.1738	-19.9193	0	0
9.33525	3.59735	0	0
25.0486	2.33174	0	0.69702
31.632	9.48976	0	0
13.3389	-20.7427	0	0
5.12147	19.7204	0	0
3.55705	32.9017	0	1.25187
16.5482	-9.02832	0	0
5.05249	32.9772	0	1.06992
17.1357	-13.9713	0	2.43104
-20.8214	6.88713	0	0
-10.2374	-30.9505	0	0
10.817	-1.54118	0	1.88326
16.0003	29.5677	2.00659	0.497005
19.5253	-10.1434	0	0
22.5245	27.357	0	1.07352
15.6675	-19.7442	0	0
32.3868	2.03085	0.910362	0
29.2841	8.59164	0	0
18.8954	-6.13256	0	0
37.597	6.05043	0	0
33.2337	11.6665	0	0
32.4119	5.48566	0	0
29.4785	8.17308	0	0
33.6046	10.7064	0	0
8.57442	8.97498	0	0
-11.3178	16.2219	1.21799	0
38.2479	4.46934	0	0
3.65434	33.2395	0	1.69617
8.04033	-6.3952	0	0
22.9731	-10.5631	0	0
28.9679	15.2074	0	0
22.1385	17.3422	1.31881	1.31881
20.856	8.23114	0	0
27.9259	8.71813	0	0
38.0211	4.17882	0	0
8.89159	5.9021	0	1.19277
3.73008	33.2759	2.7066	0.98484
-26.7038	3.67547	0	0
4.09089	20.9244	0	0.910362
27.6407	8.81293	0	0
3.72762	33.2329	0.973493	1.4573
27.6737	-5.34476	0.672647	0.672647
21.371	3.49917	0.657327	0
33.3119	10.0379	0	0
36.8511	5.54797	0	0
27.0444	4.53139	0	0
20.2755	7.89037	0	0
25.9591	-14.6344	0	0
17.6069	-6.04056	0	0
30.4438	8.76372	0	0
29.3662	9.46454	0	0
21.6901	2.62338	0	0
9.77742	-14.0276	0	0
18.4315	1.44314	0	0
24.1231	-9.79297	0	0
-0.313033	34.2769	0	0.501227
13.9435	5.00214	0	0
27.4637	-5.91982	0	0
30.9847	0.750645	0	0
3.72601	33.2362	1.68344	0
-2.17547	9.47454	0	0
5.52495	33.4747	0	0.496753
22.4193	-2.5516	0	0.754003
-3.09467	7.01787	0	0
7.49607	5.98767	0	0
29.1334	15.2919	0	0
36.523	4.48043	0	0
19.1515	-10.1141	0	0
-24.5766	6.33839	0	0
28.001	0.858693	0.627491	0.627491
3.97746	21.2186	0	0
29.5495	8.28389	0	0
31.8923	10.9407	0	0
30.4279	3.34169	0	0
19.9642	7.6873	0	0
23.9086	-10.0965	0	0
36.8756	-0.250949	0	0
14.8019	-21.0946	0	0
21.6852	0.204327	0	0
11.5979	3.31808	0	0
11.8496	9.53707	0	0
2.76953	20.4976	0	0
30.0205	1.89981	0	0
14.3294	-7.94379	0	0
11.9986	-1.70169	0	0
16.6815	-8.8477	0	0
27.825	10.0442	0	0
25.4332	-7.06598	0	0
2.62678	15.2839	0	0
7.67792	-13.1181	0	0
0.0346314	20.2289	1.13025	0
28.5523	7.43152	0	0
9.72341	4.03173	0	0
24.1538	-10.0352	0	0
14.1968	13.1903	0	0
7.78859	-4.79146	0	0
25.621	-0.0744867	0	0
17.4905	18.7892	0	0
2.46709	-8.86432	0	0
8.13827	-11.818	0	0
14.682	-5.74594	0	0
31.3741	2.35664	0	0
-1.85344	22.6294	0	0
15.3765	-5.07615	0	0
17.6282	0.00223199	0	0
26.8344	8.30689	0	0
12.3486	26.9889	0	0
31.2766	9.36194	0	0
34.7039	6.0118	0	0
35.9192	2.98605	0	0
15.7189	-1.80037	0	0
30.8786	11.7324	0	0
12.6735	26.0375	0	0
4.74841	15.4574	0	0
35.0637	6.09458	0	0
-6.2017	-27.4526	0	0
27.8427	15.7078	0	0
22.412	15.543	0.533781	0.533781
11.9081	4.68476	0	0
-19.8123	-15.9286	0	0
13.0476	13.8819	0	0
26.6192	8.42507	0	0
20.9095	9.10459	0	0
8.25692	-1.42021	0	0.813019
30.2416	7.75341	0	0.920057
25.8992	-6.01586	0	0.759135
38.3763	4.50456	0	0
27.2273	4.4781	0	0
12.6484	27.2179	1.56924	0
-0.627468	-25.0405	0.892887	0.542955
10.9021	19.3569	0	0
8.33757	-0.733375	0	0
14.6617	-5.71082	0	0.712229
10.8872	4.48569	0	0
11.1849	-20.2417	0	0
-9.7725	-30.1882	0	0.500817
20.6927	1.07546	0	0
32.4344	5.38203	0	0
34.6454	6.67672	0	0
7.774	5.57102	0	0
22.3991	-8.77629	0	0
14.2288	27.9631	1.95228	0
9.11598	23.6934	0	1.64346
35.6523	-0.429336	0	0
16.2078	-6.60466	0	0
19.1606	11.4662	0	0
6.76625	22.6867	0	1.91436
19.4744	11.0548	0	0
27.7209	-6.53587	0	0.543317
16.1349	-0.159354	0	0
15.0581	-5.41327	0	0
25.3601	-5.50612	0	0
34.5934	6.45144	0	0
24.635	8.42188	0	1.19905
21.4566	13.8621	0	0
15.4405	0.333364	0	0
1.76161	3.64022	0	0
8.01476	5.22999	0	0.977818
18.768	-9.24348	0	0
6.2478	0.895028	0	0
11.8079	26.7572	3.50117	0
15.0382	-5.58306	0	0
-6.61591	19.9545	0	0
22.173	-0.378395	0	0
9.2751	27.6719	0	0
4.28105	27.1477	0	1.40767
14.4605	-16.0546	0	0
24.7891	-11.4119	0	0
30.476	6.15062	0	0
17.6393	16.3501	0	0
27.2815	-2.45816	0	0
36.7181	-0.447481	0	0
15.6217	3.97743	0	1.26614
23.2168	17.3923	0	0
9.79652	6.16457	0	0
-26.7405	3.68063	0	0
22.8444	9.15815	0	0
13.5949	-20.9263	0	0
27.1561	-5.51064	0	0
12.4303	27.0964	1.74793	0
1.61108	-27.6733	0	0
11.7131	16.578	1.41659	0
18.0379	0.462939	0	0.732944
33.3599	1.1342	0	0
17.3849	-14.5203	0	2.21569
35.4415	0.909426	0	0
22.5528	1.37073	0	0
27.4575	7.96884	0	0
-8.8223	-13.4981	0	0
32.9373	3.70246	0	0
25.8051	0.0708998	0	0.480583
30.9474	6.02842	0	0
-29.0827	3.47986	0	0
34.7463	6.2812	0	0
17.2798	3.82422	0	0
16.9688	-6.27796	0	0
11.5495	4.98566	1.88598	0
25.1459	-3.70804	0	0
11.0847	2.02627	0	0
15.7812	-3.76112	1.37677	0
31.8587	2.58186	0	0
17.2494	25.9765	4.33862	2.14712
15.8561	26.2165	1.59928	0
18.9225	28.6322	2.51727	1.18752
17.4337	27.1487	5.32992	1.34887
10.0552	12.3266	2.06382	1.1915
12.0358	22.7231	2.03659	2.03659
17.2915	26.9012	4.84125	1.71709
8.3705	13.3338	0	0
12.3585	-3.07085	0	1.51997
10.7986	12.2045	3.94195	1.62848
16.6786	22.0738	1.43973	2.63033
13.946	21.5947	1.35974	2.91078
19.8474	3.81055	0	0
17.029	26.7392	4.25203	1.98722
22.9279	1.93902	0	0.991154
17.0415	24.309	0	0
22.4481	-6.36944	0	0
18.5576	27.9526	2.68114	1.31382
23.5497	15.9402	0	1.07626
11.9895	-3.01086	2.89743	2.1211
-9.56756	-29.4731	1.42725	0
23.1011	4.31546	0	0
16.6412	26.6887	0	1.83749
17.2587	29.0824	0	0
20.1457	5.46324	0	0
20.9981	2.0835	0	0.894251
17.4938	27.2449	4.44512	0
-8.32812	-31.7558	3.42952	1.45071
15.2694	25.8099	4.37228	1.99368
19.0333	22.7913	4.02078	1.18815
12.9619	23.6961	2.31547	0
13.6724	-2.86735	0	1.20984
18.7771	29.4038	2.17895	1.08494
21.1578	0.888242	0	0
13.96	19.9804	1.81204	1.27017
10.7397	15.804	0	1.45819
34.6239	9.84192	0	0.662337
20.459	4.59633	0	0
17.6698	27.3032	5.94213	1.2912
5.51061	5.56439	0	0
21.44	-1.42526	0	0
16.9658	26.5311	2.33692	2.13764
26.1929	-7.50829	0	0.873908
28.8922	-0.0754317	0.606287	0.981038
15.711	4.27527	1.47447	0.987439
18.7456	27.4057	2.58522	1.96474
22.0126	-11.9615	0	0
20.9908	30.1761	4.00971	1.58237
19.7501	-5.65045	0	0
18.5106	23.208	1.84113	0.844111
22.5382	6.82027	0	1.26486
10.4845	8.02128	0	0
25.8087	25.0516	1.99277	1.13524
18.3025	29.6817	4.71905	2.66217
6.3947	11.2448	1.60164	1.60164
17.206	29.3617	3.40827	0
22.7558	-8.27834	1.11322	0
28.1151	-4.04669	0	0
16.2676	25.9256	2.11079	0
30.2018	-6.75155	0	1.47421
23.4864	27.973	2.68967	1.81606
22.7941	30.6178	0	1.65403
7.47442	24.6433	2.99871	0
17.6981	25.7926	1.46276	0
3.67815	23.114	0	1.65838
18.6244	23.5302	1.88204	1.04929
28.9329	-4.85056	0	0
13.6308	-3.88382	0	1.37236
25.0843	-1.88801	1.00361	1.4943
21.9511	24.7557	2.61983	2.61983
23.3393	29.2456	2.71665	2.71665
19.2024	30.0479	1.83823	1.29273
24.2906	28.7595	3.00366	0.754719
23.5695	29.6795	1.51538	1.74656
18.659	23.4095	1.66814	0
29.9181	-6.9169	0	1.13374
20.656	28.0579	3.73101	0
24.3909	-2.22343	0	0
18.3855	28.6214	3.56719	1.57362
20.5873	28.3833	0	0
14.0305	7.43129	4.38847	1.68966
23.1159	28.6803	4.24427	2.26052
17.5008	-0.118415	1.17701	1.17701
15.0286	-3.53224	0	0
24.4348	-2.28961	3.00398	0
23.2769	28.9504	3.785	2.12197
24.207	26.6968	2.35264	0
25.9249	25.0757	1.97563	1.97563
22.6204	28.8695	3.47991	0.976682
24.0511	26.5571	0	2.21714
19.854	23.9482	1.59917	0.839975
16.6595	28.9255	3.00538	1.22355
23.9746	28.7172	3.38731	1.58885
-5.77701	29.9641	0	1.0945
15.4332	-1.26531	0	0
13.7912	-17.8409	0	0
22.8101	30.454	3.12353	0.895449
22.0067	28.2325	4.25316	0
14.551	-16.4992	0	0
22.795	30.547	2.71934	1.34393
19.4212	30.1963	0	1.59144
19.3562	30.3065	2.40612	0
21.8649	2.31724	2.49397	0.617645
23.9368	27.5469	2.23136	1.8782
17.0661	25.2122	2.83895	0
-20.9724	15.6573	1.86402	0
24.493	-8.58553	0	0
10.3255	25.8155	3.87012	1.47097
16.7365	-3.70482	0	0.998132
30.2599	-1.05063	0	0
-27.1292	-8.94624	0	0.724618
23.3277	30.1555	0.76674	1.19558
19.0075	30.1987	4.92569	1.04677
19.1614	30.9291	0	0.825147
29.3342	-7.36383	0	0
22.3886	6.29394	0	0
23.9218	26.644	1.7845	1.24655
23.0359	30.957	0	0.596523
8.47171	-6.83689	0	0
7.52936	24.6115	3.35452	2.4893
18.9379	30.2345	2.26417	1.35439
23.6847	27.8952	3.32484	0
29.0182	-4.5968	0	0.438447
19.2999	29.5343	2.51685	0
23.6093	29.3867	2.18429	0.839004
23.8977	26.8726	1.32284	1.32284
20.3353	6.44319	0	0
5.50529	24.4442	1.24849	0
30.4204	-3.19081	0.452568	0.452568
24.0538	28.9162	0	0.92279
16.3983	-5.1089	0	0
18.4216	-5.77346	0	0.700733
-20.9148	-24.5977	0	0.996261
23.1902	29.0274	0	2.1412
26.4058	13.7444	2.91435	1.36255
19.1417	31.2123	1.33426	1.88622
16.4833	29.5704	2.93549	0.479245
21.8759	6.64076	0	0
19.1614	30.5874	3.01291	1.14728
20.2701	28.5993	0	0
21.9699	5.46371	0	0
21.6823	0.0636937	0	2.17398
18.864	7.56774	0	0
21.5559	13.1641	2.08348	0
22.3083	6.30746	0	1.13575
23.8211	26.5965	2.78391	1.2614
25.4958	25.2367	2.15701	1.80777
17.4541	-5.21856	0	0
23.6803	27.6067	4.84849	0
8.51904	22.6565	3.01032	1.07479
16.5395	28.7618	0	1.39773
22.9437	29.0387	2.41019	1.67598
19.3457	29.5736	1.8782	1.8782
25.7498	25.2033	0	1.24128
21.0618	29.526	5.68956	2.34251
-6.5763	8.25486	1.87734	1.54559
19.2464	30.0723	3.07969	1.72481
17.7808	25.4533	1.33447	0
18.6237	-7.77126	0	0
21.7362	0.362968	0	0
16.016	28.8786	1.49654	1.49654
21.9492	3.40034	0	0.825435
23.1243	30.9031	0	1.21307
28.0256	-5.00667	0	0
27.4036	6.2397	0	0
22.139	30.7695	4.985	2.19847
23.9734	-2.42239	2.61348	2.244
-14.3562	25.7677	0	1.25707
28.9115	-5.64727	3.67402	0
16.4044	17.4538	2.50001	1.33385
2.78583	32.3682	1.9101	1.57605
9.8177	-20.5862	0	0
29.0501	-4.84039	0	1.43277
19.6866	-9.17675	0	0
25.962	25.1177	2.62023	1.99734
-3.10285	11.6767	0	0
19.5462	30.169	3.17611	1.26705
18.466	8.01042	2.17617	0
20.8503	8.72369	0	1.35396
17.1103	29.1816	1.16762	0
-4.84507	8.46294	2.7967	1.57849
17.4886	26.0713	0	0
15.0226	9.20129	0	0.959567
17.8403	27.9242	4.32845	2.45869
22.6206	30.4008	1.93492	1.74725
17.5991	27.6647	4.66348	1.69896
30.0943	-5.73981	0	0
22.6869	30.7067	0.999975	0.999975
29.9177	-6.9104	0	0.731766
25.7205	25.7509	2.58465	1.96422
19.1579	23.5232	3.0382	1.46123
19.042	29.51	5.72399	0
18.882	21.2093	3.51495	1.42461
-4.77118	29.8382	0	0.734972
-14.7921	-29.7609	0	0
22.1171	28.5562	3.84085	1.39567
21.0359	29.6899	5.42061	1.46072
24.7223	25.091	2.36004	0
-14.3898	-29.4878	0.433752	0.966644
13.3273	28.0445	1.0891	2.18453
25.9814	25.1164	2.9577	1.95792
31.4683	-5.61557	0	0
30.8147	-6.63553	0.670773	0
15.9935	28.5996	1.03142	0
20.6013	24.742	2.98583	1.6445
17.0872	22.4342	0	0
20.9811	29.5693	3.72167	2.46433
15.7007	-2.28395	0	1.18641
20.1817	-2.42724	0	1.36537
19.0469	30.9827	3.13463	0.650153
25.9406	25.0265	1.13582	0
17.4721	26.3509	0	2.11169
19.7925	8.10313	0	0
19.9547	-5.23782	0	0.989452
-29.7258	-12.2365	0	0.527982
16.7313	27.905	4.72618	1.92972
15.5963	-19.7781	0	1.08377
30.1116	-4.06621	0	0
31.9672	2.59227	0.596779	0.596779
24.2945	26.6043	0	1.8848
22.6739	29.1996	0.81512	1.25815
23.7162	29.3442	0	1.83834
21.9142	3.75606	1.62378	0
-23.423	-17.0651	1.19538	1.3561
17.4057	29.5237	3.26482	1.02899
19.1467	31.0142	3.7581	1.24206
18.7741	23.1214	2.15791	1.57413
22.8072	30.5836	0	1.25134
29.3424	-4.15007	1.42625	0
-9.9242	24.2692	0	1.81807
1.7239	-8.1634	0	1.06039
-27.7886	1.20193	0	0
-15.5997	-16.8232	0	0
-25.4954	-3.83911	0	0.555132
24.7759	-14.876	0	0.8607
-9.98005	-15.7453	0	0
-17.4266	6.03058	0	1.09915
-7.35713	-11.5921	0	0.723359
-7.48968	-22.0218	0	0
-16.8916	-4.18317	0	0
-1.10708	-18.5758	0	1.375
4.15003	12.095	0	0.971244
0.361349	5.54827	0	1.56849
-20.541	8.7178	0	0
-7.42377	15.4267	0	0
-15.0341	-3.83335	0	0
-17.5226	-3.31061	0	0
-3.82224	-8.40648	0.912855	0
-21.627	3.21366	0	0
2.92718	8.15895	0	0
-15.0827	-3.27519	0	0.993236
-23.5905	-7.98634	0	0
3.50565	-12.5883	0	0
-15.7531	-8.54576	0	0
-31.8943	0.125508	0	0
-10.0343	22.9646	0	0
2.3446	16.7463	0	0
-22.3074	-21.8652	0	0
6.62343	12.4158	0	0
-3.89642	-24.2684	0	0
1.50718	5.98455	0	0
-18.676	-3.7563	0	0
-21.8597	-3.17698	0	0.698845
5.57986	5.47426	0	1.00084
8.02659	10.1164	0	0.678908
-15.7463	-8.75869	0	0.828329
5.83508	-5.67028	0	0
1.81513	-3.97209	0	0
-4.56918	-21.9605	0	0
-4.07884	-1.5783	0	0.844262
-4.46188	15.3363	0	0
-6.51311	-5.98518	0	0
-11.8895	2.33997	0	0
-2.10154	4.3466	0	0
25.8144	-6.11904	0	0
9.53018	-5.74557	0	0
7.25714	12.3795	0	1.19261
-19.6284	1.95685	0	0
-20.3267	-2.23158	0	0
-17.4272	-3.32032	0	0
-16.41	-14.5455	0	0
-16.4471	-8.81813	0	0
-17.729	10.1921	0	0
-4.90262	-21.7507	0	0
-17.4325	-22.1358	0	0.532733
3.29749	9.35459	0	0
-19.1656	17.9659	0	0
-19.8835	-9.16088	0	1.3068
-3.94472	-3.37805	0	0.839302
-5.60187	-7.1013	0	0
-14.0273	-2.13536	0	0
-24.775	-20.0619	0	0
8.9639	24.867	1.37721	0.909033
8.71664	-13.859	0	0
-2.93217	-21.4813	0	0.805483
11.5717	11.4456	0	0
-2.68938	13.6955	0	0
-11.8048	-17.2452	0	1.2326
-24.217	-4.67212	0	0
-14.5568	-5.71163	0	1.00665
-17.2209	6.61847	0	0
11.0436	-6.59107	0	0.86418
-13.7485	9.71428	0	0
-12.4827	-25.2496	0	0.822026
-3.409	12.9853	0	0
-15.9263	-20.8346	0	0.507094
-19.01	0.600605	0	0
3.00217	17.6687	0	0
7.74196	-14.3741	0	1.21099
-18.4094	-5.13186	0	0
-7.19331	-24.8337	0	0
-23.0486	-20.0175	0	0
15.67	0.5856	0	0
3.39533	-22.4365	0	0
-16.0091	8.82207	0	1.02899
-30.6174	-4.02651	0	0
-17.4485	4.13529	0	0
-5.17731	2.81401	0	0
10.7739	-10.6513	0.720312	0.720312
-23.5633	-7.82133	0.702785	0.702785
-12.1402	-27.7594	0	0.422349
-4.0605	-24.8042	0	0
6.25854	11.1482	0	0
-1.88646	6.96449	1.17888	0
-17.1242	9.26833	0	1.99635
-10.7273	-13.0906	0	0
-19.5161	-0.986558	0	0
1.61785	-11.4316	0	0.846841
-17.4796	-9.86248	0	0.832198
-11.0002	-19.7817	0	0.95443
8.77356	-8.61984	0.832271	0
-23.4721	-0.519385	0	0
-20.2571	-19.7708	0	0
-21.7691	-9.35464	0.353267	0
-17.4175	-14.0912	0	0.654518
13.5008	-14.5588	0.866571	0
-15.181	-3.64256	0	0
5.68374	-22.0693	0	0
26.466	1.21724	0	0
-8.41555	16.3943	0	0
-11.7194	2.33759	0	0
-1.10926	7.6092	0	0.768349
-26.4814	9.56781	0	0
-18.6109	-3.98972	0	0
1.29696	13.9311	0	0
8.56528	-8.35537	0	0.819639
13.7729	-7.06244	0	0
22.0438	-10.5845	0	0
-8.63459	16.3371	0	0
9.75972	-13.7601	0	0
5.00339	-10.7399	0	0
-16.9281	-13.5654	0	0
5.5048	-1.91746	0	1.12355
10.5138	-10.2646	0	0
15.6845	-19.5936	1.07862	0
-20.4185	-2.10171	0	0
-14.6798	18.07	0	0
19.9877	21.8456	1.00985	0
-0.381784	5.37961	0	0
-16.6847	-15.3713	0	0
-19.2433	9.73953	0	0.70397
-12.239	-8.2874	0	0
9.47928	-9.50247	0	1.38659
-14.3584	25.7521	0	0.852127
11.4193	-5.85697	0	0
-18.6093	2.16533	0	0.752457
-1.1616	18.448	0	1.13898
-2.934	-23.9114	0	0
-15.4845	7.91985	0	0
-20.2863	17.9666	0	0
-2.36467	4.74923	0.940412	0
-21.0717	-9.11542	0	0.740437
-23.2886	-5.1674	0	0
-23.0285	0.0733349	0	0
-26.5194	0.0418834	0	1.16542
2.18435	-5.41718	0	1.17841
-4.12937	4.99012	0	0
-17.8978	6.42986	0	0
-17.602	-16.6259	0	0
-18.9958	-2.63809	0	0
7.37947	-5.64206	0	0
-24.3028	-22.2832	0	1.45101
-19.7282	18.1943	0	0
26.0946	17.4729	0	2.50955
-16.5797	-25.938	0	0
8.3523	-7.14796	0	0.828402
-14.7503	-6.70425	0	0
-3.50276	-19.4794	0	1.06598
-15.286	-6.47964	0	0.766864
-4.43824	29.7663	0	0.506543
9.49032	7.8036	0	0
-10.1893	21.4031	0	0
1.35984	13.8812	0	0
12.8698	-18.1883	0	0
-5.79161	-21.1695	0.881131	0
16.6821	-6.56599	0	0
0.651206	-14.4433	0	0
20.1669	-10.7815	0	0
28.0345	10.1053	0	0
-14.4113	2.12844	0	0.907179
7.45585	-17.8924	0	0
-23.3156	-19.4244	0	0.533344
1.9948	4.86001	0.693698	1.09935
-20.2705	-20.0365	0	0
-15.7022	16.5954	0	1.36233
7.98677	20.9957	0	0
6.47629	8.2788	0	0
-23.7198	-12.9365	0	0
10.7511	15.9779	0	0
-1.96907	14.8245	0	0
-25.4778	-6.35186	0	0
8.38064	-8.0425	0	0
8.27403	5.98181	0	0
3.48047	-12.5609	0	0
-11.441	-19.8807	0	0
1.17162	-9.05017	0	0
12.4723	1.399	0.613112	0
18.9543	28.7625	0	0
8.0975	11.6646	0	0
3.46723	-12.2947	0	0
11.1602	17.2275	1.39453	0
-16.3105	-8.72008	0	0
18.3939	-12.8538	0	0
-27.9151	-9.16615	0	0
9.89513	-23.0521	0	0
-19.023	-6.32256	0	0
3.43701	-1.25179	0	0
-18.2396	-10.103	0	0
-19.3034	-18.8937	0	0.616701
-18.5958	-4.9626	0	0
-3.33394	-3.82008	0	0
-0.384705	-7.04095	0	0
-23.6328	-24.8498	0	0
-25.4163	-0.182539	0	0.506621
6.38501	6.30373	0	0
-13.0178	3.75366	0	0
26.8252	-2.25129	0	0.592338
16.7931	-3.668	0	0
-10.5785	-29.2378	0	0.534453
-0.480054	-7.14251	0	0
6.34089	0.864828	0.517528	0.856858
-1.25072	-4.72367	0	0
8.37106	-9.74066	0	0
-7.33515	11.799	0	0
-16.2302	4.48603	0	0
-15.3879	3.97286	0	0
-10.9638	19.754	0	0
-18.1387	-11.4252	0	0
7.19414	-24.7724	0	0
6.60003	-10.0783	0	0
-2.97294	-8.56895	0	0
-6.67259	25.696	0	0
-18.3302	-7.43364	0	0
-14.7698	11.3837	0	0
-21.4549	-4.93585	0	0.655451
12.41	-14.1157	0	0
-19.7006	-17.7488	0	0
-21.5698	-11.9569	0.556908	0
-4.87156	-11.2858	0	0
7.20003	-17.9984	0	0
12.0829	5.39671	0	1.01319
-19.5062	-12.2323	0	0
3.61301	5.73487	0	0
-6.59838	-23.3023	0	0.68189
-12.0535	-22.621	0	0.642072
7.46869	-2.18927	0	0.591256
-12.736	14.861	0	0
-21.1595	-7.07389	0	1.57727
-6.58683	-0.192092	0	0
-14.1178	-2.03868	0	0
-19.7822	-3.68822	0	0
-15.1402	5.25156	0	0
-6.86061	-21.6654	0	0
-0.391109	-5.9101	0	0
-5.72157	14.2831	0	1.16141
-1.09303	-20.8862	0	0
-22.0319	11.2649	0	0.464307
-3.98306	-20.2236	0	0
4.36592	6.05422	0	0
6.8598	-24.7293	0	0
13.471	11.4604	0	1.50917
-23.9516	-10.8676	0	0.576563
-16.1922	4.07342	0	0
5.60598	5.50867	0	0
15.295	-17.1337	0	0
3.7694	-15.414	0	0
-18.0651	-26.2796	0	0.443466
-11.5664	12.5866	0	1.11035
26.0232	0.95605	0	0.81702
-22.9932	-10.6873	0	0.658583
-21.1775	-16.8429	0	0
-3.06623	14.2226	0	1.27984
5.81806	-15.9767	0	0
-18.1554	-27.4292	0	0
10.4649	-3.75011	0	0
-21.4222	-9.21803	0	0.526021
-9.74561	17.5435	0	0
1.76295	-9.27779	0	1.44442
22.2918	-0.650215	0	1.06498
0.578224	-4.84103	0	1.56879
-3.80206	-24.236	0	0
-31.3901	-1.88536	0	1.32812
-23.0282	-23.649	0	0.441238
-23.0559	-8.78068	0	0
-12.6074	-26.3391	0	0
-1.39156	-5.61362	0	0
-10.6622	11.3712	0	0
-20.6634	-10.8901	0	0.671241
-0.612262	-15.4793	0	1.22825
-10.164	18.2975	0	1.04294
-20.0113	-13.1068	0	0.546024
-18.0779	-16.357	0	0
-11.6512	14.9895	1.56669	0
-25.3174	-16.3265	0	0.438369
7.60898	0.760012	0	0
-23.3876	-18.2943	0	0.783763
-8.24546	-28.2317	0	0
26.7762	6.00001	0	0
7.4957	-24.6817	0	0
-5.25872	-6.97968	0	0
-10.0022	-27.3858	0	0
-7.32311	-0.403959	0	1.37016
-4.57509	-27.0452	0	0
-0.676348	-11.0535	0	1.53952
-22.1931	-12.1187	0.529011	0
0.373307	23.1833	0	0
-3.99953	-19.6107	0	1.09941
-19.8984	-26.2534	0	0
-8.35156	-19.5151	0	0.961259
8.14545	-8.95538	0	0.846537
-7.24264	-0.152253	0	1.41896
-27.0343	6.7375	0	0
-17.8612	9.53524	0	1.06318
-8.44222	18.3472	0	0
-9.19222	-28.2983	0	0
-5.71697	11.2901	0	0
-21.0382	11.6317	0	0.807198
-9.82806	4.82772	0	0
-22.6633	13.3638	0	0.76214
13.0184	-17.6138	0	0.991154
-27.4668	-20.1447	0	0.691402
-9.25516	-1.59244	0	0
-9.46628	15.9648	0	0
5.04718	3.48902	0	0
-0.641408	10.7364	0	1.0499
-1.73768	9.32257	0	0
6.39001	9.16646	0	1.47369
-27.0197	1.02231	0	0.73815
-23.3587	15.1094	1.30487	1.52234
-32.1812	-15.9781	0	0.859716
-26.6239	-13.4735	0	0
-3.16647	9.47639	0	0
-30.8119	-17.969	0	0
-4.17088	-18.9966	0	0
-21.2118	-21.3687	0	1.2634
-1.67753	-17.1552	0	0
-26.0689	-14.019	0.571416	0.571416
-1.44775	-3.72287	0	0.927937
-1.74351	27.5459	0	0
-15.6085	17.6593	0	0
-2.82882	-22.1387	0	0
-3.3448	-22.7504	0	0
-14.6545	15.1368	0	0
-0.8881	10.8222	0	1.16005
-0.651217	-2.90405	0	0
3.6478	2.89366	0	0
6.57806	-2.04358	0	0.576768
0.298326	7.68807	0.673823	1.07276
-17.8135	11.5716	0	0
1.55444	1.02021	0	0.776815
-22.8531	13.4057	1.63156	0
0.798003	-10.3173	0	1.20901
7.39108	9.28453	1.64627	0.716327
6.5613	-2.21938	0	0.559948
-27.0592	0.914416	0	1.03321
-7.53263	-21.8845	0	0
5.13798	-28.1322	0	1.55245
2.67281	-0.60097	0	0
-13.8066	15.3635	0	0
-1.33876	29.0195	0	0.822276
-21.146	13.9754	0	0
-14.5941	-9.34433	0	0.820279
-12.4075	8.73773	0	0
-21.3542	11.8315	0	0
0.972368	-14.1853	1.09463	0.690161
4.89866	-27.9945	0	0.839302
7.0806	3.87598	0	0.986595
-20.2561	14.6045	0	0
-5.09399	-0.653795	0	0
-0.314337	-1.37849	0	0
-7.03181	-20.8101	0	0
-7.47887	-17.6732	0	0.629163
-26.3896	-15.4621	0.421266	0.716756
-17.6143	-7.84923	0	0
-5.90073	-30.3758	0	0
-15.9254	-12.0909	0	0
4.23318	2.62791	0	1.15407
-19.3803	-18.1686	0	0
-15.7863	-11.9593	0	0
-28.2747	-19.2982	0	0
7.34468	4.47145	0	0
-21.7802	-12.5277	0	0.525257
-24.8416	-19.8152	0	0.484213
-27.4612	-17.1859	0	0.42912
-12.7425	16.0076	0	0.855301
-21.1896	-8.30149	0	0
-18.6867	6.6643	0	0
6.89644	18.2108	0	0
-18.557	12.6353	0	0
-5.41163	-9.75292	0	0
-15.763	-11.9103	0	1.12316
-1.3609	0.205223	0	0
-26.0739	-13.704	0	0
-29.9812	-2.7102	0.77262	0
-19.2597	12.0733	0	0
4.81823	-13.9901	0	1.36994
-27.0145	-16.7785	0	0.759287
7.54033	14.8575	0	0
-13.3948	-9.00292	0	1.61641
-25.3066	-20.1943	0	0.491422
-27.1245	-15.0123	0	0
7.24559	-10.3956	1.00533	1.00533
-21.2022	-18.4657	0	0
-14.1844	13.9442	0	0
1.81092	-13.3046	0	0.800653
-25.3548	-20.3131	0	0
-3.51361	-15.5998	0	0
10.7464	-16.7099	0	0
-1.88856	-4.2972	0	1.04437
-8.83227	15.0931	0	0
-17.2812	-7.29078	0	0.758562
-21.0713	-14.4355	0	0.893824
-27.2475	-18.953	0	0
-27.2558	-18.521	0	0
-27.4073	-14.7007	0	0.727869
-27.2242	-18.4793	0	0.417482
-9.38079	-3.96199	0	0
0.0544507	4.53657	0	0
-2.75128	3.34669	0	1.13884
-24.7901	-9.98911	0	1.52609
-12.5635	-9.90842	0	0
11.1045	-5.4704	0	2.52035
-1.95416	-20.9774	0	0.69707
7.78709	-9.1947	1.88781	1.73532
2.35978	17.2821	0	0
-1.03736	23.8428	0	1.95349
3.98433	4.68887	0	1.47707
-18.5424	-18.6961	0	0.644986
-29.2545	-10.6228	0	0.672037
10.6831	-10.6885	0	0.672412
16.2133	-12.2988	3.48887	1.31408
-23.687	-9.2536	0	1.27585
-2.87754	16.1416	0	0
8.11919	5.10577	0	0
-16.9532	6.86981	0	0
-3.21667	-5.77014	0	0
-16.2301	7.39	0	0.958971
-12.8884	3.22177	0	0
-14.8435	9.4251	0	0
-14.603	-2.78765	0	0.919331
8.11729	-25.0096	0	0
11.0007	-5.45323	0	2.24107
-5.68323	-9.91383	0	0
-17.1617	15.9474	0	1.0615
-8.67536	-27.6751	0.435402	0.969547
-17.0567	-18.5465	0	1.22228
-21.2188	-11.5967	0	0
-18.2383	-13.2892	0	0
0.42873	-9.27096	0	0
-21.6587	-17.9571	0	1.30624
-14.1628	-3.37327	0	1.63499
27.6195	-14.637	0	2.16153
-1.97616	7.39586	0	0
-5.93429	-6.73946	0	0
0.044293	9.18266	0	0
5.6839	-2.0417	0	0.884372
-22.9686	13.2448	0	0
-29.23	-1.60064	0	1.7024
-12.7987	-9.8892	0	0.808645
-21.1422	1.92466	0	1.18326
11.0784	13.3206	0	0
-16.4726	0.249048	1.31157	1.52952
-26.0597	9.02842	0	0.810167
4.81316	-19.4745	0	0
-1.00852	17.3785	1.73429	1.73429
-15.5587	-16.7812	0	0
-15.2385	-14.7454	0.730816	0
-21.619	-3.03827	0	1.8114
1.78992	10.5715	3.0597	0
-14.3491	7.00133	0	0
8.17254	-14.4247	0	0.817373
-11.5878	-27.6313	0	0.557737
14.1529	-4.08483	0	0
1.56084	-5.56143	0	1.01152
-5.3151	7.8727	0	2.4169
-9.88747	-11.6536	0	2.04352
20.5574	24.1622	0.78548	1.21992
-21.5822	-15.6825	0	0
-3.72955	5.99933	0	0
-7.32143	7.91799	0	1.28492
7.48437	11.3311	2.33855	1.98019
-14.8781	7.80483	0	0
-2.70134	5.56952	0	1.85396
-12.5932	-0.923203	0	1.61765
-24.5572	2.13802	0	0.789331
-5.0468	-1.4766	0	1.42265
15.5098	-20.0857	0	0
-30.3602	-2.07386	0	1.77244
-17.7846	-5.97705	0	0.850127
-11.6298	9.85643	0	1.4211
-19.4688	-21.0148	0	0
-20.5707	0.816742	0	0.944811
-22.6738	0.299766	0	1.82918
-0.369037	-1.39226	0	0
-27.616	-10.4499	0	1.29793
-21.1155	-20.7378	0	0
-16.2861	7.49651	0	0
-3.2681	3.81991	0	0
6.71289	-10.219	0.967082	0.967082
5.17223	-7.87107	0	0.987228
-19.5049	-17.6723	0	1.43281
-20.8279	0.887978	0	1.05463
-22.3678	-26.2183	0	0
-22.0239	-22.3073	0	0.872001
-2.89003	5.75648	0	1.77875
-22.397	2.38313	0	1.00742
4.15583	-19.1859	0	0
-3.82939	7.05359	0	2.94007
11.0931	-5.31828	0	1.97066
11.2796	-10.6318	0	0
-0.388133	4.08411	0	1.10668
-18.5343	-13.8873	0	0
-15.9198	-19.2281	0	0.988445
-10.5789	-8.80613	0	1.27184
-8.23583	-3.56892	0	0
-13.8564	-3.72834	0	1.87084
-6.97211	-22.3685	0	0.797824
-11.0239	-27.051	0	0.594296
-10.418	-6.52683	0	0
12.5049	9.85674	0	2.04309
-18.0146	4.39593	0	0
-30.2649	-2.81427	0	0.951981
-1.01435	5.46182	0	1.01297
-23.6178	7.36839	0	1.55171
10.2848	-10.0027	0	0.895878
-20.4584	18.2592	0	0
-0.907745	-27.5088	0.88243	1.06092
-12.4605	-8.06744	0	0.5959
17.8713	13.4808	0	0
-14.9122	7.76233	0	1.14348
3.80087	6.46895	0	1.42015
-6.89477	-15.4863	0	1.27369
-23.3036	-2.17137	0	0.719717
-17.0079	-5.80962	0	0
-9.17674	8.74842	0	1.85033
-14.2279	-22.3616	0	0.446729
-0.131741	-15.3567	0	1.71149
-0.00909417	-11.2588	0	1.58278
1.48011	6.21111	0	0
-7.8425	7.5544	0	1.33354
-7.58056	1.77244	0	1.14757
-22.7415	2.97641	0	0
-8.67745	2.39449	0	0
-2.59129	-4.00881	1.96836	1.11611
-33.8473	-8.89648	0	0.668446
-5.62691	16.0545	2.60937	1.42254
-8.34586	-10.1022	0	0
-5.2603	1.76939	0	0
-32.0269	-11.9881	0	1.41047
-2.46044	11.8754	2.17756	0
-5.92909	-14.1443	1.39612	0
-35.1682	-4.00351	0	1.78989
9.35355	-20.53	0	1.54269
-13.3602	-28.9552	0	1.29094
-0.464833	-15.6516	0	1.52374
-13.1612	-29.4046	0.515238	0.515238
-17.1736	21.8161	3.04583	2.2785
20.9646	29.3131	1.49225	0
-12.2819	-5.47544	0	1.68882
-9.73377	7.11618	0	0
-13.1598	-28.1615	0	1.10595
-32.7009	-11.3446	0	0
-4.7714	2.47848	0	0
-5.77011	-1.66618	0	1.00346
-13.0946	3.7333	2.0194	0
-6.02035	22.6749	0	1.00335
-10.5225	5.51595	0	0
-6.20737	6.715	0	0
7.59436	-16.6456	0	1.0169
-11.2137	7.45361	0	0
-7.61335	-14.0247	0	2.15229
-16.8083	20.8972	0	1.64475
-21.8196	7.34145	0	1.27137
2.88867	-0.552232	1.35835	1.35835
-31.1049	-6.79345	1.84512	0.925264
-7.0685	-24.6577	0.541268	1.35396
-10.2186	-6.11406	0	1.8835
-0.299647	-10.9681	0	1.90602
-24.135	5.02568	0	1.21215
-10.7954	-24.8997	0	1.31064
-15.806	19.4653	0	0
-26.8167	-4.9864	0	0.703196
-1.76459	-8.99431	0	1.00709
-8.04781	7.43251	0	0
-33.4907	-8.91072	0	0.697323
-10.5972	7.96777	0	0
-21.3621	-11.3564	0	1.31761
-29.4799	-6.98651	0.88638	0.88638
-1.54195	-16.5564	0	1.0916
-34.2296	-8.74888	0	0
-31.9222	-12.2969	0	1.58511
-31.8746	-7.30845	0	1.12418
-2.34135	22.2995	0	2.12651
3.9871	-16.9133	0	1.3951
-35.0215	-8.69568	0	0
-21.9781	7.12402	0	0
-30.4136	-4.56086	0	0.564393
-10.3893	-16.638	0	0.867291
-22.6787	-17.2467	0	0
-11.903	-6.51372	0	1.47252
-11.8026	2.42255	1.23605	1.23605
-11.0192	-26.0738	0	1.28348
-35.2179	-4.68749	0	0
-7.54893	2.89677	0	1.38975
-8.78932	-6.03102	0	0
0.56602	-12.3442	0	2.08739
-33.1136	-10.7076	0	1.16458
-5.5157	14.0959	0	1.49332
-4.35577	3.47053	0	1.73827
-26.3235	-6.70857	0	0.902709
-6.08801	8.32979	3.12109	0
-21.8255	2.23659	0	0
-33.1484	-7.69332	0	0.882208
-33.3166	-8.70139	0	0
8.29652	-10.0954	0	1.59269
-7.40981	5.0348	0	1.85328
-26.7996	-6.04758	0	0
-11.1055	17.7338	1.28606	2.18103
-11.8959	-12.4696	1.01219	0
-1.5433	2.39001	0	1.82175
-31.8023	-7.51068	1.83697	1.68601
-8.76265	3.12199	0	2.28307
-6.95281	-30.5832	0.790317	1.52872
-12.2039	-2.73652	0	0
-33.3398	-9.37386	0	1.00428
-3.41766	3.85285	0	0
-8.79036	-13.5454	0	1.32588
-33.748	-7.97279	1.87127	0.650285
-11.4769	7.42674	0	1.1781
-10.0288	-4.55294	0	0
-11.8551	-17.1615	0	0.824499
-3.67066	17.011	0	1.96942
-11.2276	5.78466	1.1997	1.1997
-7.87309	7.66376	0	0
-8.52956	3.59124	0	0
-17.4002	-3.40877	0	0.924621
-14.1408	-22.1718	0	1.20063
-28.9035	-5.72107	0.77815	0
-12.784	-28.4326	0	0.891569
-7.02921	4.88515	1.58751	1.27937
-5.32122	-4.8464	0	0.902448
-6.19636	6.50229	0	1.62481
-6.42361	3.67763	0	0.82292
-2.27221	-1.92684	1.11076	0
-8.89214	-3.23097	0	1.95836
4.57656	-4.48688	0	0
-30.1479	-9.80355	0	1.5895
-7.36132	4.98827	0	0.991367
-7.94565	-6.83686	0.958178	0
-7.45215	2.06444	0	0.905069
-21.9128	-21.1519	0	1.04469
-5.16713	7.695	0	1.4363
-9.79992	14.71	0	0
-9.36332	-15.2923	0	1.61732
-7.55234	5.03257	0	0
-11.3846	17.699	1.07657	0
-5.55638	-11.4298	0.677236	0.677236
-11.7042	-6.54422	0	1.4333
-10.139	-15.7142	0	1.51023
-0.458366	28.9992	0	2.18034
-21.2359	-22.058	0	0
-6.01527	-8.23514	0	1.67036
-8.94093	-6.30367	0	1.40314
13.946	-17.9206	0	0
28.2816	2.52684	0	0
24.347	9.04524	0	0
20.9634	30.5177	2.50206	1.3355
-23.3024	-5.84316	0	0
-15.2883	-1.32906	0	0
29.468	5.67998	0	0
-23.3625	-18.0546	0	0
1.06928	15.518	0	1.82852
-7.17671	-8.67997	0	0
-19.6961	-2.00084	0	0
-6.27907	-27.3155	0	0
30.648	10.0997	0	0
-4.55954	-6.04773	0	0
-15.0598	-27.5549	0	1.31471
4.07948	-18.4202	0	0
30.3291	0.34714	0	0
31.6002	4.761	0	0
27.9932	6.0605	0	1.59613
-1.96331	-14.4251	0	0
29.3819	6.06632	0	0
0.345474	14.449	0	0
23.248	-10.3652	0	0
15.3077	6.31292	0	0
-7.9622	-5.6374	0	1.78968
26.4733	6.59029	0	0
-19.8341	-17.9436	0	0
24.5675	8.82355	0	0
-23.3048	-20.3479	0	0
31.2181	3.98289	0	0
24.1094	9.47529	0	0
-5.15119	-25.4231	0	0
-20.2903	-2.98638	0	1.86864
17.3509	-3.21718	0	0
20.0187	30.302	3.79755	0
-4.40232	1.94514	0	0
16.7666	-3.18723	0	0
-10.5776	18.3729	0	0
23.9394	2.85902	0	0
-8.88934	-26.0034	0	0
-11.2858	-8.41225	0	0
33.5286	-2.59408	0	0
-24.1563	-14.2117	0	0.868493
7.58081	-13.7969	0	1.34676
28.0138	5.96982	0	0
-18.6584	8.72858	0	0
-10.7644	9.49051	0	0
7.51827	-14.1503	0	1.59113
-21.817	11.7939	0	0
-12.2924	-1.92096	0	0
9.09401	17.0863	0	1.97403
34.2699	9.178	0	0
-21.2578	-17.9572	0	0.892972
22.129	10.6014	0	0
0.962879	-3.10198	0	0
0.15542	-16.2758	0	1.05548
29.3434	6.70591	0	0
18.2706	-1.9691	0	0
-3.71033	-14.2482	0	0
12.9596	17.9005	0	0
30.9144	-2.5342	0	0
21.3602	26.2471	0	0
6.47204	8.30494	0	0
31.75	-0.646033	0	0
-5.69724	4.45391	0	0
26.0454	3.27423	0	0
13.4299	-12.7826	0	0
-31.737	6.3466	0	0
9.94254	-15.7884	0	0
31.7868	-0.848848	0	0
-6.74143	11.1507	0	0
22.285	-2.97893	0	0
2.41929	14.6093	0	1.90472
33.6391	4.61106	0	0
-29.9664	-14.5553	0	0
10.8395	3.12911	2.29341	0
30.3125	1.5761	0	0
22.149	27.5431	0	0
3.41594	27.5042	0	0
18.6026	-8.78937	0	0
19.9903	11.0757	0	0
-20.1684	-15.2658	0	0
-10.6538	-3.25608	0	0
21.3048	30.5225	0	0
19.6449	28.0032	5.27457	1.70815
9.4955	20.6668	0	2.05685
23.6633	-8.62871	0	0
18.2397	-0.599362	0	0
26.5247	-15.6489	1.26249	0
7.58511	18.8245	0	0
-3.75477	-25.508	0	0
1.55455	22.7395	0	0
-41.1833	-6.85573	0	0
16.2912	10.918	0	0
-14.1671	13.3221	0	0
26.1188	-3.08958	0	1.3632
-8.77676	11.0732	0	0
19.6643	26.5335	4.75014	0
4.41305	3.25516	0	0
-26.9506	10.8231	0.65213	0.65213
18.1374	-6.17057	0	0
14.9324	17.6334	1.10102	0
16.277	10.7865	0	0
30.6844	14.4938	0	0
21.0329	26.6728	3.80784	2.86333
-16.9274	-4.5452	0	0
26.6483	-15.6873	0	1.49923
21.9937	11.9385	0	0
11.8132	19.5195	0	2.69288
16.4103	11.5528	0	0
20.9496	26.8532	0	0
3.23172	15.6339	0	0
-18.5181	-22.4021	0	0
27.0437	-13.0214	2.17479	0
11.5499	15.4401	0	2.07187
33.4869	0.320326	0	0
14.6219	14.1825	0	0
7.40872	19.3011	0	0
21.6792	-9.32488	0	0
16.5081	8.14111	0	0
32.8354	4.01616	0	0.798227
21.1762	26.6373	3.99103	2.78344
12.9896	23.7638	0	0
2.20882	20.3054	0	0
-14.3484	17.1994	0	0
14.2252	15.4056	0	0
15.1262	23.5322	0	1.68846
5.26354	-28.2708	0	1.4417
29.5109	8.05391	0	0
12.9282	9.82552	1.56369	0
5.08954	-28.1678	0	0
-2.87395	30.5134	0	0
32.2181	10.4094	0	0
18.2189	25.2802	2.75887	0
-10.1333	14.4065	0	0
-19.7319	-23.8997	0	0
-13.4468	-11.212	0	0
-22.6173	-26.1946	0	0
4.3119	26.7191	0	0
33.7565	0.453005	0	0
28.1129	-8.99633	0	0
21.168	13.8367	0	0
20.6841	26.841	0	1.85806
14.01	18.7579	0	0
22.0954	-8.65126	0	0
-4.21974	-15.0343	0	0
-7.06158	9.78612	0	0
13.9628	15.6135	0	1.38795
16.5787	1.95098	0	0
-12.7859	-16.171	0	0
-14.1403	14.9602	0	0
21.4043	7.31952	0	0
7.19512	26.3854	0	0
4.8703	-5.6213	0	0
29.6368	6.65285	0	0
14.7932	-21.2611	0	0
32.573	5.36221	0	0
-28.5617	-20.3262	0	0.692398
-6.43377	10.5137	0	0
-1.73069	-10.4516	0	0
36.7411	8.25358	0	0
-18.2022	-23.3354	0	0
31.8552	0.297881	0	0
32.4902	5.36821	0	0
7.52269	17.8793	0	0
-24.5417	-3.1738	0	0
17.0601	-6.34143	0	0
20.4256	27.3311	1.91403	0
-8.27264	11.7668	0	0
-4.61894	-15.3784	0	0
15.2234	-20.524	0	0
4.11341	2.86076	0	0
4.8754	1.56045	0	0
-4.28159	-9.48094	0	0
26.0226	9.72998	0	0
32.7407	9.35457	0	0
20.9661	26.986	3.35592	1.49493
18.702	-13.8808	0	0
-24.85	-3.43429	0	0
7.28783	-22.8023	0	0
15.013	0.0476177	0	0
19.2749	25.8353	0	1.60434
21.554	28.1391	4.77753	0
24.9214	4.79328	0	0
6.94436	-29.7705	0	0
29.461	1.29248	0	0
18.283	-0.0980366	0	0
20.4643	27.2143	2.42094	2.42094
19.5148	14.0261	0	0
14.5758	-5.53316	0	0
35.8987	7.69697	0	0
-19.4415	-23.5831	0	0
-0.455613	-15.9825	0.96106	2.20523
20.6019	26.7479	0	0
25.7166	10.5582	0	0
-13.2591	-17.3634	0	0
-6.02034	-27.2629	0	0
18.3343	0.96093	0	0
-19.4314	-15.663	0	0
13.8194	-0.401171	0	0
-17.9436	-23.34	0	0
-2.41476	9.8284	0	0
-6.74828	10.4408	0	0
12.4184	-1.3557	0	0
31.8041	12.6731	0	0
-22.5785	11.6022	0	0
15.1234	3.43561	0	0
15.1861	6.8133	0	0
-4.05738	-8.40552	0	0
-18.8904	1.94608	0	0
12.1472	22.457	3.14511	2.12911
13.8217	-0.457188	0	0
-9.34297	0.146094	0	0
2.54148	6.77132	0	0
30.6504	-2.6022	0	0
23.173	15.4143	0	1.44072
-2.50056	-12.1471	0	1.57181
8.30059	12.6188	0	0
3.83008	1.23473	0	0
5.3251	2.63232	1.71634	0
-11.0858	22.8572	0	1.97136
2.17002	4.9119	0	0
-19.0362	4.7821	0	0
6.65195	21.9118	0	0
13.7504	2.01648	0	0
31.6633	12.5655	0	0
10.2556	20.7342	0	0
11.8062	-14.8357	0	0
31.5574	4.73132	0	2.21994
17.0012	1.59708	0	0
16.2665	7.74702	0	0
-24.5849	-16.8147	0	0
33.4503	7.63939	0	0
6.75773	22.6431	1.64864	0
-6.62841	16.5756	0	0
10.8117	-18.248	0	0
4.78085	2.00395	0	0
-18.5564	-4.64911	0	0
22.4378	-6.40055	0	0
-0.21966	-5.77193	0	0
-41.1518	-6.91215	0	0
31.1357	7.28615	0	0
-34.5735	-15.1018	0	0
16.3583	24.3756	2.14894	0
8.00219	26.2144	0	0
-41.1432	-6.93075	0	0
-11.2695	20.9191	0	0
-7.783	-3.04034	0	0
19.5982	-11.5739	0	0
3.07438	22.8556	0	1.90278
13.741	3.1852	0	1.24725
-7.17989	-2.66143	0	0
9.85303	11.8424	0	0
-23.3055	-3.01151	0	0
-1.51588	-7.84968	0	0
7.9254	15.0003	0	0
-13.8706	1.89788	0	0
18.2719	4.9458	0	0
24.1354	-6.92994	0	0
12.1361	-0.568897	0	0
-4.18421	-15.0747	0	1.0539
-41.1303	-6.94169	0	0
-0.0861017	15.3791	0	0
-22.3127	-22.874	0	1.09975
20.8574	1.15786	0	0
-10.5923	15.0927	0	0
-6.92979	11.9155	0	0
16.7642	-3.6203	0	0
34.9991	2.98021	0	0
-17.3938	14.2881	0	0
8.59171	-11.3483	1.05463	0
28.269	2.95366	0	0
16.6417	-2.02389	0	0
1.67574	-6.94563	0	0
-22.1836	-10.9532	0	0
5.00094	19.8416	0	0
9.10447	-3.3952	0	0
-27.8443	7.39874	0	0
27.0904	2.53233	0	0
-6.44634	11.2352	0	0
-41.1448	-6.93607	0	0
-4.93425	6.19732	0	0
-16.2401	12.354	0	0
-8.55237	-20.0148	0	0
-23.4254	-7.72378	0	0
-5.58345	1.72831	0	0
-29.0104	3.46077	0	0
-17.4377	-1.32149	0	0
24.7527	5.8265	0	0
-25.1487	-7.80718	0	0
-16.5036	-13.8992	0	0
-19.4364	-26.6466	0	0
-23.5349	11.4966	0	0
-10.6728	-20.679	0	0
10.9428	11.7453	0	0
-22.4062	-25.0719	0	0
24.882	-11.9093	0	0
-29.2655	-3.41797	0	0
11.1157	24.2506	1.60752	0
1.50593	-21.1775	0	0
-7.57626	-8.36592	0	0
35.2709	3.15225	0	0
18.5083	-3.25707	0	0
-3.82026	-23.688	0	0
20.7573	-12.0096	0	0
29.6591	5.95618	0	0
-3.7555	9.46929	0	0
-6.64048	25.7503	0	0
17.793	-4.73046	0	0
-7.87834	-8.01448	0	0
23.7793	-6.35951	0	0
27.265	-0.602016	0	0
-3.83854	-26.5895	0	0
26.2546	5.81265	0	0
-17.7082	-2.10809	0	0
34.3256	1.43564	0	0
10.1912	-15.7822	0	0
3.62511	0.0584899	0	0
-19.6637	-14.2515	0	0
-22.8371	-25.07	0	0
13.8536	25.7763	0	3.19435
14.3369	-10.8871	0	0
28.0421	13.1726	0	0
-23.5785	11.4508	0	0
-9.80727	15.0671	0	1.10438
23.7108	2.77286	1.11598	0
14.0902	-10.0924	0.966476	1.44864
-11.549	-14.3047	0	0
-0.975953	-3.9484	0	0
25.812	0.9206	0	0
-18.4403	-26.5558	1.3067	0.853131
-8.68389	12.9357	0	0
7.0284	-22.5847	0	0
25.6625	8.96223	0	0
-18.3979	-25.6379	0	0
20.9556	-12.6585	0	0
-5.226	-9.43636	0	0
4.26951	18.7785	0	0
11.5298	-16.449	0	0
2.43603	3.43484	0	1.3434
24.528	5.65425	0	0
28.8228	-0.586665	0	0
-21.4917	11.7432	0	0
5.71456	2.99573	0	1.23814
35.1907	2.87889	0	0
-8.45558	-0.722889	0	0
-24.0684	-25.2122	0	1.20002
18.5812	2.67483	1.00489	0
-5.77834	1.37973	0	0
-5.86905	11.5397	0	0
-1.84158	-5.75127	0	0
-7.40636	18.0975	0	0
18.1444	2.96889	0	0
9.53231	17.9059	1.32975	0
0.500207	-3.90197	0	0
-14.2748	-14.8756	0	0
18.0597	-4.6699	0	0
-24.4941	-7.07201	0	0.932211
27.8832	2.91127	0	0
1.01256	22.9472	0	1.60149
19.0915	-3.96297	0	0
-1.35392	-25.6647	0	0
23.0135	-4.14958	1.01465	0
20.9505	9.94448	1.57241	0
-26.8825	-20.2366	0	0
-20.9421	-13.2	0	0
3.91868	18.3659	0	0
16.3456	-1.97818	0	0
-31.9813	0.625361	1.33324	0.874071
24.9792	1.44522	0	0
-22.7907	-8.83912	0	0
-6.73227	12.7766	0	0
-6.80848	-8.70651	0	0
-4.46412	15.774	0	1.78719
22.6275	12.5054	0	0
-27.2258	-20.0554	0	0
5.90029	16.1203	0	0
-12.1728	1.55508	0	0
8.27938	-7.81845	0	0
22.4291	-6.27246	0	0
25.529	7.56838	0	0
12.2755	-14.5123	0	0
-19.0234	8.52449	0	0
16.4965	7.23526	0	0
33.1837	0.577161	0	0
-9.24953	-9.9929	0	0
-16.1571	6.04774	0	0
-4.54945	-1.15622	0	0
-13.8108	-5.88319	0	0
2.55419	15.444	0	0
-9.46174	-13.2869	0	0
10.2467	27.3275	2.22791	0
-6.21935	-6.10765	0	0
-16.6581	-20.1422	0	0
-4.71146	-27.432	0	0
9.44287	14.4952	0	2.10977
13.6102	4.07015	0	0
22.8326	12.9694	0	0
20.0845	1.4873	0	1.74266
-4.36494	-6.39442	0	0
21.7094	-0.0593961	0	0
19.9361	-4.42621	0	0
-4.84421	6.16941	0	0
27.527	4.14665	0	0
9.3047	27.7359	0	0
-18.4154	-10.9536	0	0
9.29704	24.344	1.76237	2.3658
-7.54139	13.3887	0	0
31.8114	-0.0276615	0	0
-5.65242	10.2695	0	0
16.7633	28.8006	1.40511	1.40511
18.0852	18.3669	2.31739	1.96001
24.0094	6.88123	0	0
-7.45477	-6.49152	0	2.11488
-6.45167	6.64926	0	0
-9.49592	-0.00283812	0	0
-5.60439	12.7025	0	0
-0.706163	-27.2753	0	0
1.98356	-8.52331	0	1.90863
-23.5625	-20.8416	0	0
31.1699	0.579078	0	0
-16.934	4.001	0	0
-11.1043	16.7996	0	0
-10.3127	0.382359	0	0
-3.666	-16.4878	0	0
31.947	1.01691	0	0
-13.8202	-14.2223	0	0
12.0106	28.008	3.71187	2.60107

## Sheet: Figure 2g
Tissue	Fibroblast	Percentage of Cells
Cord	ICAM1	5
Cord	ICAM1	4
Cord	ICAM1	3
Cord	ICAM1	9.6
Cord	ICAM1	6
Cord	ICAM1	7
Cord	ICAM1	5
Cord	ICAM1	5
Cord	ICAM1	5
Cord	ICAM1	7
Cord	CD34	32
Cord	CD34	22
Cord	CD34	22
Cord	CD34	22
Cord	CD34	29
Cord	CD34	20
Cord	CD34	29.8
Cord	CD34	26
Cord	CD34	50
Cord	CD34	35
Cord	PDPN	45
Cord	PDPN	63
Cord	PDPN	55
Cord	PDPN	43
Cord	PDPN	60
Cord	PDPN	56
Cord	PDPN	47
Cord	PDPN	61
Cord	PDPN	48
Cord	PDPN	48
Nodule	ICAM1	14.3
Nodule	ICAM1	15.3
Nodule	ICAM1	7.49
Nodule	ICAM1	25
Nodule	ICAM1	29
Nodule	ICAM1	8.7
Nodule	ICAM1	9.8
Nodule	ICAM1	32.2
Nodule	ICAM1	25.6
Nodule	ICAM1	31.2
Nodule	CD34	22
Nodule	CD34	26.2
Nodule	CD34	14.2
Nodule	CD34	42.2
Nodule	CD34	13.2
Nodule	CD34	28.2
Nodule	CD34	24
Nodule	CD34	31.1
Nodule	CD34	14.6
Nodule	CD34	22.1
Nodule	PDPN	45
Nodule	PDPN	56
Nodule	PDPN	47
Nodule	PDPN	43
Nodule	PDPN	50
Nodule	PDPN	49
Nodule	PDPN	44
Nodule	PDPN	42
Nodule	PDPN	46
Nodule	PDPN	48

## Sheet: Figure 3b
Feature	Expression	Cluster
H2AFZ	0.425453	5
HMGB2	-0.486775	5
STMN1	-0.398937	5
PTTG1	-0.295405	5
CENPW	-0.125164	5
NUSAP1	-0.100664	5
CENPF	-0.0990781	5
CDKN3	-0.0837381	5
BIRC5	-0.0434473	5
UBE2C	-0.0565166	5
CXCL8	-0.407635	5
CD74	-0.516151	5
CCL4	-0.153631	5
HLA-DRB1	-0.440508	5
HLA-DPB1	-0.394026	5
HLA-DRA	-0.43701	5
IL1B	-0.176988	5
CCL3	-0.177384	5
HLA-DPA1	-0.356042	5
HLA-DQA1	-0.300933	5
SELE	-0.249569	5
NDRG1	-0.623368	5
CLDN5	-0.285905	5
STC1	-0.293548	5
CALCRL	-0.358966	5
ACKR1	-0.296595	5
IFI27	-0.496818	5
PLVAP	-0.315415	5
PECAM1	-0.369592	5
TM4SF1	-0.626191	5
ACTA2	1.7778	5
SLN	2.5	5
COL4A2	0.946675	5
COL4A1	-0.682001	5
TPM2	1.15559	5
COL18A1	1.76041	5
GJA4	-0.4851	5
NOTCH3	2.42693	5
RGS5	-0.510309	5
NDUFA4L2	-0.539154	5
PRG4	-0.339142	5
CFD	-0.531742	5
CLU	-0.536093	5
IGFBP6	-0.649173	5
SFRP4	-0.795427	5
COMP	-0.727421	5
DCN	0.850162	5
WISP2	-0.520946	5
CXCL14	-0.481692	5
PLA2G2A	-0.461398	5
FN1	0.402675	5
TNC	0.798155	5
FABP5	-0.940847	5
HTRA1	-1.14131	5
MT1X	-0.866062	5
TGFBI	0.876435	5
LRRC17	-0.548309	5
LGALS1	-0.565846	5
POSTN	-1.11685	5
SPON2	-1.05216	5
H2AFZ	-1.11837	0
HMGB2	-0.476854	0
STMN1	-0.375857	0
PTTG1	-0.284432	0
CENPW	-0.108593	0
NUSAP1	-0.0970812	0
CENPF	-0.0916859	0
CDKN3	-0.073628	0
BIRC5	-0.0277499	0
UBE2C	-0.0437618	0
CXCL8	-0.441405	0
CD74	-0.557589	0
CCL4	-0.17295	0
HLA-DRB1	-0.477244	0
HLA-DPB1	-0.424743	0
HLA-DRA	-0.474201	0
IL1B	-0.193452	0
CCL3	-0.196926	0
HLA-DPA1	-0.386466	0
HLA-DQA1	-0.331671	0
SELE	-0.269207	0
NDRG1	-0.629923	0
CLDN5	-0.297812	0
STC1	-0.310252	0
CALCRL	-0.379808	0
ACKR1	-0.314235	0
IFI27	-0.503995	0
PLVAP	-0.331218	0
PECAM1	-0.391416	0
TM4SF1	-0.653703	0
ACTA2	2.35922	0
SLN	2.5	0
COL4A2	2.5	0
COL4A1	2.5	0
TPM2	1.64655	0
COL18A1	2.5	0
GJA4	2.5	0
NOTCH3	2.5	0
RGS5	2.5	0
NDUFA4L2	2.5	0
PRG4	-0.35665	0
CFD	-0.562634	0
CLU	-0.553141	0
IGFBP6	-0.669579	0
SFRP4	-0.756075	0
COMP	0.376856	0
DCN	0.420306	0
WISP2	-0.539878	0
CXCL14	-0.506342	0
PLA2G2A	-0.484286	0
FN1	-1.35396	0
TNC	-0.862965	0
FABP5	0.443015	0
HTRA1	0.979813	0
MT1X	0.679161	0
TGFBI	-1.03322	0
LRRC17	-0.439464	0
LGALS1	0.372984	0
POSTN	-0.999455	0
SPON2	-0.91612	0
H2AFZ	1.45292	0
HMGB2	-0.479483	0
STMN1	-0.415681	0
PTTG1	-0.283387	0
CENPW	-0.18121	0
NUSAP1	-0.122937	0
CENPF	-0.150722	0
CDKN3	-0.117835	0
BIRC5	-0.103453	0
UBE2C	-0.108805	0
CXCL8	-0.24267	0
CD74	2.5	0
CCL4	-0.104152	0
HLA-DRB1	2.5	0
HLA-DPB1	-0.255071	0
HLA-DRA	1.11411	0
IL1B	-0.106363	0
CCL3	-0.12333	0
HLA-DPA1	-0.233557	0
HLA-DQA1	-0.184693	0
SELE	-0.190261	0
NDRG1	-0.586823	0
CLDN5	2.5	0
STC1	2.5	0
CALCRL	2.5	0
ACKR1	-0.231544	0
IFI27	2.5	0
PLVAP	2.5	0
PECAM1	1.88382	0
TM4SF1	2.5	0
ACTA2	-0.696809	0
SLN	-0.352789	0
COL4A2	0.737367	0
COL4A1	1.68157	0
TPM2	-1.20452	0
COL18A1	-0.769085	0
GJA4	-0.2311	0
NOTCH3	-0.294502	0
RGS5	-0.268393	0
NDUFA4L2	-0.292924	0
PRG4	-0.278987	0
CFD	-0.401438	0
CLU	-0.455399	0
IGFBP6	-0.577871	0
SFRP4	-0.949137	0
COMP	-0.860251	0
DCN	-1.35336	0
WISP2	-0.464198	0
CXCL14	-0.423591	0
PLA2G2A	-0.41545	0
FN1	-0.513268	0
TNC	-1.3941	0
FABP5	0.518339	0
HTRA1	-1.6081	0
MT1X	-1.25738	0
TGFBI	-1.59455	0
LRRC17	-0.886788	0
LGALS1	-1.19095	0
POSTN	-0.629602	0
SPON2	-1.50359	0
H2AFZ	-1.15217	6
HMGB2	-0.476497	6
STMN1	-0.353095	6
PTTG1	-0.286608	6
CENPW	-0.0636118	6
NUSAP1	-0.0807495	6
CENPF	-0.0542881	6
CDKN3	-0.0462477	6
BIRC5	0.0193585	6
UBE2C	-0.00318712	6
CXCL8	-0.566088	6
CD74	-0.683272	6
CCL4	-0.215072	6
HLA-DRB1	-0.588721	6
HLA-DPB1	-0.530934	6
HLA-DRA	-0.593917	6
IL1B	-0.247863	6
CCL3	-0.242139	6
HLA-DPA1	-0.481793	6
HLA-DQA1	-0.423096	6
SELE	-0.317888	6
NDRG1	-0.657068	6
CLDN5	-0.355823	6
STC1	-0.370258	6
CALCRL	-0.448125	6
ACKR1	-0.365625	6
IFI27	2.08822	6
PLVAP	-0.374759	6
PECAM1	-0.459366	6
TM4SF1	-0.764044	6
ACTA2	-0.432261	6
SLN	-0.466395	6
COL4A2	-0.822582	6
COL4A1	-0.772918	6
TPM2	-0.867487	6
COL18A1	-0.891478	6
GJA4	-0.695958	6
NOTCH3	-0.652593	6
RGS5	-0.732554	6
NDUFA4L2	-0.753181	6
PRG4	2.5	6
CFD	2.5	6
CLU	-0.614403	6
IGFBP6	-0.726458	6
SFRP4	-0.635843	6
COMP	-0.635487	6
DCN	2.37897	6
WISP2	-0.586532	6
CXCL14	-0.556815	6
PLA2G2A	1.59253	6
FN1	1.75619	6
TNC	-0.530872	6
FABP5	-0.526341	6
HTRA1	1.79102	6
MT1X	-0.452468	6
TGFBI	-0.685049	6
LRRC17	-0.163297	6
LGALS1	0.242334	6
POSTN	-0.603122	6
SPON2	-0.552487	6
H2AFZ	1.20969	0
HMGB2	-0.467922	0
STMN1	-0.341731	0
PTTG1	-0.276119	0
CENPW	-0.066662	0
NUSAP1	-0.0839946	0
CENPF	-0.0624318	0
CDKN3	-0.0480835	0
BIRC5	0.0147091	0
UBE2C	-0.00786386	0
CXCL8	-0.546953	0
CD74	-0.670479	0
CCL4	-0.215556	0
HLA-DRB1	-0.577359	0
HLA-DPB1	-0.516353	0
HLA-DRA	-0.57973	0
IL1B	-0.241029	0
CCL3	-0.241608	0
HLA-DPA1	-0.471206	0
HLA-DQA1	-0.414314	0
SELE	-0.316084	0
NDRG1	-0.652202	0
CLDN5	-0.343578	0
STC1	-0.361445	0
CALCRL	-0.439694	0
ACKR1	-0.361006	0
IFI27	-0.534965	0
PLVAP	-0.371599	0
PECAM1	-0.451941	0
TM4SF1	1.05279	0
ACTA2	2.08872	0
SLN	-0.442932	0
COL4A2	-0.799856	0
COL4A1	-0.74762	0
TPM2	1.15375	0
COL18A1	-0.878955	0
GJA4	-0.651685	0
NOTCH3	-0.624292	0
RGS5	2.43271	0
NDUFA4L2	-0.714564	0
PRG4	-0.401325	0
CFD	-0.65103	0
CLU	-0.605401	0
IGFBP6	-0.72212	0
SFRP4	-0.648333	0
COMP	-0.666837	0
DCN	1.40635	0
WISP2	-0.584902	0
CXCL14	-0.558712	0
PLA2G2A	-0.529746	0
FN1	0.614931	0
TNC	-0.574258	0
FABP5	-0.542109	0
HTRA1	-0.750796	0
MT1X	1.42653	0
TGFBI	1.98786	0
LRRC17	2.34066	0
LGALS1	0.287386	0
POSTN	-0.655123	0
SPON2	-0.575315	0
H2AFZ	-1.28389	1
HMGB2	1.84385	1
STMN1	-0.432223	1
PTTG1	-0.329566	1
CENPW	-0.108656	1
NUSAP1	-0.0877748	1
CENPF	-0.0672633	1
CDKN3	-0.0737572	1
BIRC5	-0.0214655	1
UBE2C	-0.035415	1
CXCL8	-0.487848	1
CD74	-0.576051	1
CCL4	-0.158317	1
HLA-DRB1	-0.493686	1
HLA-DPB1	-0.456806	1
HLA-DRA	-0.500525	1
IL1B	-0.207101	1
CCL3	-0.185798	1
HLA-DPA1	-0.404324	1
HLA-DQA1	-0.342818	1
SELE	-0.262605	1
NDRG1	-0.643091	1
CLDN5	-0.334006	1
STC1	-0.330875	1
CALCRL	-0.39629	1
ACKR1	-0.319112	1
IFI27	-0.533661	1
PLVAP	-0.332064	1
PECAM1	-0.403617	1
TM4SF1	-0.703902	1
ACTA2	-0.642053	1
SLN	-0.510009	1
COL4A2	-0.868989	1
COL4A1	-0.775888	1
TPM2	0.253746	1
COL18A1	-0.884298	1
GJA4	-0.65471	1
NOTCH3	-0.596173	1
RGS5	-0.642033	1
NDUFA4L2	-0.690185	1
PRG4	-0.357442	1
CFD	-0.586211	1
CLU	-0.574216	1
IGFBP6	0.731019	1
SFRP4	1.30519	1
COMP	2.18669	1
DCN	0.824762	1
WISP2	-0.53312	1
CXCL14	1.57332	1
PLA2G2A	2.06755	1
FN1	1.41925	1
TNC	0.945772	1
FABP5	1.56886	1
HTRA1	1.46233	1
MT1X	2.01299	1
TGFBI	1.51027	1
LRRC17	1.19017	1
LGALS1	0.969362	1
POSTN	1.3941	1
SPON2	1.46211	1
H2AFZ	1.36352	1
HMGB2	-0.49522	1
STMN1	-0.408152	1
PTTG1	-0.305967	1
CENPW	-0.118159	1
NUSAP1	-0.0960077	1
CENPF	-0.0877111	1
CDKN3	-0.0794952	1
BIRC5	-0.0346734	1
UBE2C	-0.0482951	1
CXCL8	-0.437609	1
CD74	-0.539943	1
CCL4	-0.156889	1
HLA-DRB1	-0.461625	1
HLA-DPB1	-0.417858	1
HLA-DRA	-0.461652	1
IL1B	-0.18857	1
CCL3	-0.181918	1
HLA-DPA1	-0.374961	1
HLA-DQA1	-0.317723	1
SELE	-0.25567	1
NDRG1	-0.630586	1
CLDN5	-0.303154	1
STC1	-0.307582	1
CALCRL	-0.373358	1
ACKR1	-0.305718	1
IFI27	-0.509861	1
PLVAP	-0.3224	1
PECAM1	-0.382958	1
TM4SF1	-0.654777	1
ACTA2	-0.606152	1
SLN	-0.454814	1
COL4A2	-0.815718	1
COL4A1	-0.714354	1
TPM2	-1.05919	1
COL18A1	-0.853441	1
GJA4	-0.544893	1
NOTCH3	-0.524594	1
RGS5	-0.558435	1
NDUFA4L2	-0.593156	1
PRG4	-0.346832	1
CFD	-0.552787	1
CLU	-0.550425	1
IGFBP6	-0.658505	1
SFRP4	-0.772417	1
COMP	1.52482	1
DCN	1.08732	1
WISP2	2.08499	1
CXCL14	2.5	1
PLA2G2A	1.39605	1
FN1	1.41107	1
TNC	1.40084	1
FABP5	1.73878	1
HTRA1	1.12463	1
MT1X	1.2891	1
TGFBI	1.32791	1
LRRC17	-0.511479	1
LGALS1	0.641381	1
POSTN	0.905969	1
SPON2	1.12832	1
H2AFZ	-1.04896	0
HMGB2	-0.459383	0
STMN1	-0.344811	0
PTTG1	-0.263983	0
CENPW	-0.0988416	0
NUSAP1	-0.0978648	0
CENPF	-0.0949223	0
CDKN3	-0.0676499	0
BIRC5	-0.0204804	0
UBE2C	-0.0388604	0
CXCL8	-0.446829	0
CD74	-0.576198	0
CCL4	-0.188837	0
HLA-DRB1	-0.493718	0
HLA-DPB1	-0.432835	0
HLA-DRA	-0.487876	0
IL1B	-0.198887	0
CCL3	-0.211856	0
HLA-DPA1	2.5	0
HLA-DQA1	-0.346265	0
SELE	-0.28279	0
NDRG1	-0.629688	0
CLDN5	-0.293576	0
STC1	-0.313663	0
CALCRL	-0.386935	0
ACKR1	-0.323083	0
IFI27	-0.499004	0
PLVAP	-0.340237	0
PECAM1	-0.400448	0
TM4SF1	-0.654286	0
ACTA2	2.07722	0
SLN	-0.389656	0
COL4A2	2.15309	0
COL4A1	2.5	0
TPM2	1.69407	0
COL18A1	1.83791	0
GJA4	-0.48964	0
NOTCH3	2.5	0
RGS5	2.5	0
NDUFA4L2	2.5	0
PRG4	-0.366687	0
CFD	-0.573463	0
CLU	-0.556615	0
IGFBP6	-0.680937	0
SFRP4	-0.738784	0
COMP	-0.755942	0
DCN	-1.18387	0
WISP2	-0.553095	0
CXCL14	-0.528045	0
PLA2G2A	-0.506718	0
FN1	0.114558	0
TNC	-0.83318	0
FABP5	0.687111	0
HTRA1	-1.03471	0
MT1X	-0.709523	0
TGFBI	-0.963932	0
LRRC17	-0.36696	0
LGALS1	0.572974	0
POSTN	-0.964361	0
SPON2	-0.833586	0
H2AFZ	-0.689511	6
HMGB2	-0.394266	6
STMN1	-0.292392	6
PTTG1	-0.180346	6
CENPW	-0.190594	6
NUSAP1	-0.147547	6
CENPF	-0.21415	6
CDKN3	-0.12334	6
BIRC5	-0.127713	6
UBE2C	-0.136368	6
CXCL8	-0.110709	6
CD74	-0.287132	6
CCL4	-0.12849	6
HLA-DRB1	-0.237209	6
HLA-DPB1	-0.159709	6
HLA-DRA	-0.1972	6
IL1B	-0.0638181	6
CCL3	-0.139046	6
HLA-DPA1	-0.172779	6
HLA-DQA1	-0.139995	6
SELE	-0.194956	6
NDRG1	-0.551147	6
CLDN5	-0.111598	6
STC1	-0.154932	6
CALCRL	-0.218499	6
ACKR1	-0.209577	6
IFI27	-0.364183	6
PLVAP	-0.249833	6
PECAM1	-0.240268	6
TM4SF1	-0.340866	6
ACTA2	-0.465654	6
SLN	2.5	6
COL4A2	2.01353	6
COL4A1	-0.348583	6
TPM2	-1.05709	6
COL18A1	1.03592	6
GJA4	2.5	6
NOTCH3	-0.0781344	6
RGS5	2.5	6
NDUFA4L2	0.00732194	6
PRG4	-0.266992	6
CFD	-0.326536	6
CLU	-0.394527	6
IGFBP6	-0.561236	6
SFRP4	0.214277	6
COMP	-0.0771307	6
DCN	0.872679	6
WISP2	-0.469678	6
CXCL14	-0.465827	6
PLA2G2A	-0.472465	6
FN1	0.782639	6
TNC	-1.67037	6
FABP5	-0.113356	6
HTRA1	-0.562356	6
MT1X	0.802872	6
TGFBI	-0.363696	6
LRRC17	1.60236	6
LGALS1	-1.08654	6
POSTN	-0.275652	6
SPON2	-1.56131	6
H2AFZ	-1.14949	6
HMGB2	-0.483754	6
STMN1	-0.38579	6
PTTG1	-0.292781	6
CENPW	-0.107736	6
NUSAP1	-0.0950531	6
CENPF	-0.086469	6
CDKN3	-0.073123	6
BIRC5	-0.0256836	6
UBE2C	-0.0414421	6
CXCL8	-0.45236	6
CD74	-0.563413	6
CCL4	-0.17107	6
HLA-DRB1	-0.482422	6
HLA-DPB1	-0.432694	6
HLA-DRA	-0.481357	6
IL1B	-0.197015	6
CCL3	-0.195751	6
HLA-DPA1	-0.391593	6
HLA-DQA1	-0.335488	6
SELE	-0.268932	6
NDRG1	-0.632871	6
CLDN5	-0.305594	6
STC1	-0.315206	6
CALCRL	-0.384161	6
ACKR1	-0.316125	6
IFI27	-0.510237	6
PLVAP	-0.332214	6
PECAM1	-0.394973	6
TM4SF1	-0.665072	6
ACTA2	-0.549638	6
SLN	-0.438321	6
COL4A2	-0.798711	6
COL4A1	-0.707488	6
TPM2	0.477848	6
COL18A1	-0.852186	6
GJA4	-0.544387	6
NOTCH3	-0.531718	6
RGS5	-0.57297	6
NDUFA4L2	-0.59941	6
PRG4	-0.357725	6
CFD	0.944671	6
CLU	-0.558203	6
IGFBP6	0.899882	6
SFRP4	2.5	6
COMP	2.3298	6
DCN	0.846418	6
WISP2	2.23859	6
CXCL14	0.762919	6
PLA2G2A	1.49601	6
FN1	1.25027	6
TNC	1.35671	6
FABP5	-0.823428	6
HTRA1	1.54401	6
MT1X	1.48435	6
TGFBI	0.830178	6
LRRC17	-0.439218	6
LGALS1	0.00786431	6
POSTN	0.740102	6
SPON2	0.373817	6
H2AFZ	1.44399	1
HMGB2	-0.416027	1
STMN1	-0.319062	1
PTTG1	-0.207223	1
CENPW	-0.178457	1
NUSAP1	-0.137707	1
CENPF	-0.189804	1
CDKN3	-0.116005	1
BIRC5	-0.111304	1
UBE2C	-0.120526	1
CXCL8	-0.171502	1
CD74	-0.331899	1
CCL4	-0.131366	1
HLA-DRB1	-0.276955	1
HLA-DPB1	-0.207122	1
HLA-DRA	-0.244931	1
IL1B	-0.0864931	1
CCL3	-0.144801	1
HLA-DPA1	-0.208979	1
HLA-DQA1	-0.17123	1
SELE	-0.204285	1
NDRG1	-0.566163	1
CLDN5	-0.148378	1
STC1	-0.183183	1
CALCRL	-0.246587	1
ACKR1	-0.226325	1
IFI27	2.2265	1
PLVAP	-0.262109	1
PECAM1	-0.265765	1
TM4SF1	-0.399965	1
ACTA2	-0.503499	1
SLN	-0.205133	1
COL4A2	-0.576161	1
COL4A1	-0.420962	1
TPM2	-1.06733	1
COL18A1	1.56989	1
GJA4	-0.00595751	1
NOTCH3	-0.16359	1
RGS5	-0.128702	1
NDUFA4L2	-0.108234	1
PRG4	-0.280481	1
CFD	1.07261	1
CLU	1.21319	1
IGFBP6	-0.577805	1
SFRP4	2.5	1
COMP	1.35833	1
DCN	1.60925	1
WISP2	2.5	1
CXCL14	2.5	1
PLA2G2A	2.31166	1
FN1	0.0815232	1
TNC	0.591162	1
FABP5	-1.25789	1
HTRA1	0.84577	1
MT1X	-1.29458	1
TGFBI	0.184863	1
LRRC17	-0.823814	1
LGALS1	0.172629	1
POSTN	-0.604845	1
SPON2	-1.46784	1
H2AFZ	-0.32067	6
HMGB2	-0.541518	6
STMN1	-0.539547	6
PTTG1	-0.354396	6
CENPW	-0.243432	6
NUSAP1	-0.130229	6
CENPF	-0.162318	6
CDKN3	-0.155859	6
BIRC5	-0.158204	6
UBE2C	-0.15115	6
CXCL8	-0.146644	6
CD74	-0.212418	6
CCL4	-0.0219851	6
HLA-DRB1	-0.171201	6
HLA-DPB1	-0.161	6
HLA-DRA	-0.160223	6
IL1B	-0.0536041	6
CCL3	-0.0426435	6
HLA-DPA1	-0.131197	6
HLA-DQA1	-0.0767156	6
SELE	-0.112205	6
NDRG1	0.530358	6
CLDN5	-0.185385	6
STC1	-0.165463	6
CALCRL	-0.203109	6
ACKR1	-0.168572	6
IFI27	-0.43287	6
PLVAP	-0.202234	6
PECAM1	-0.208561	6
TM4SF1	-0.408264	6
ACTA2	-0.19754	6
SLN	-0.436042	6
COL4A2	0.269701	6
COL4A1	1.16218	6
TPM2	-1.50618	6
COL18A1	-0.769651	6
GJA4	-0.210247	6
NOTCH3	-0.237886	6
RGS5	-0.166394	6
NDUFA4L2	-0.235822	6
PRG4	1.656	6
CFD	1.5228	6
CLU	2.19177	6
IGFBP6	-0.502632	6
SFRP4	-0.00221836	6
COMP	2.38987	6
DCN	1.01607	6
WISP2	-0.388687	6
CXCL14	2.5	6
PLA2G2A	1.56895	6
FN1	-1.47682	6
TNC	0.741723	6
FABP5	0.366603	6
HTRA1	0.0647112	6
MT1X	-0.143	6
TGFBI	0.830327	6
LRRC17	-1.3135	6
LGALS1	-0.0359848	6
POSTN	0.633764	6
SPON2	0.0163817	6
H2AFZ	-1.1289	1
HMGB2	-0.476092	1
STMN1	-0.365986	1
PTTG1	-0.284539	1
CENPW	-0.090931	1
NUSAP1	-0.0908231	1
CENPF	2.5	1
CDKN3	-0.0628754	1
BIRC5	-0.00935769	1
UBE2C	-0.0279691	1
CXCL8	-0.489591	1
CD74	-0.60663	1
CCL4	-0.189731	1
HLA-DRB1	-0.520741	1
HLA-DPB1	-0.465906	1
HLA-DRA	-0.520769	1
IL1B	-0.21459	1
CCL3	-0.214862	1
HLA-DPA1	-0.423598	1
HLA-DQA1	-0.367383	1
SELE	-0.28843	1
NDRG1	-0.640363	1
CLDN5	-0.31999	1
STC1	-0.333471	1
CALCRL	-0.406358	1
ACKR1	-0.334332	1
IFI27	-0.519416	1
PLVAP	-0.348299	1
PECAM1	-0.417893	1
TM4SF1	0.78877	1
ACTA2	-0.490475	1
SLN	-0.437399	1
COL4A2	-0.796429	1
COL4A1	-0.721196	1
TPM2	-0.943544	1
COL18A1	-0.861858	1
GJA4	-0.583876	1
NOTCH3	-0.566991	1
RGS5	-0.622116	1
NDUFA4L2	-0.642871	1
PRG4	-0.375537	1
CFD	2.5	1
CLU	-0.576845	1
IGFBP6	-0.691878	1
SFRP4	1.8323	1
COMP	1.98821	1
DCN	2.18013	1
WISP2	2.05473	1
CXCL14	2.5	1
PLA2G2A	2.5	1
FN1	0.163902	1
TNC	-0.734075	1
FABP5	-0.707706	1
HTRA1	1.26969	1
MT1X	-0.640429	1
TGFBI	-0.896727	1
LRRC17	-0.330574	1
LGALS1	-0.235936	1
POSTN	-0.845649	1
SPON2	-0.773204	1
H2AFZ	-1.17792	6
HMGB2	-0.485079	6
STMN1	-0.373592	6
PTTG1	-0.296039	6
CENPW	-0.0790192	6
NUSAP1	-0.0842404	6
CENPF	-0.0615802	6
CDKN3	-0.0556467	6
BIRC5	0.00465415	6
UBE2C	-0.0151906	6
CXCL8	-0.53389	6
CD74	-0.644423	6
CCL4	-0.197359	6
HLA-DRB1	-0.554278	6
HLA-DPB1	-0.501823	6
HLA-DRA	-0.558883	6
IL1B	-0.23232	6
CCL3	-0.224158	6
HLA-DPA1	-0.453196	6
HLA-DQA1	-0.394322	6
SELE	-0.299741	6
NDRG1	-0.650748	6
CLDN5	-0.344131	6
STC1	-0.354372	6
CALCRL	-0.428461	6
ACKR1	-0.349138	6
IFI27	-0.537342	6
PLVAP	-0.360049	6
PECAM1	-0.438863	6
TM4SF1	-0.737601	6
ACTA2	-0.491102	6
SLN	-0.470936	6
COL4A2	-0.828293	6
COL4A1	-0.763917	6
TPM2	-0.928355	6
COL18A1	-0.884294	6
GJA4	-0.665555	6
NOTCH3	-0.623678	6
RGS5	-0.691197	6
NDUFA4L2	-0.718139	6
PRG4	-0.388492	6
CFD	2.5	6
CLU	-0.598189	6
IGFBP6	1.67988	6
SFRP4	2.49628	6
COMP	-0.640772	6
DCN	2.19411	6
WISP2	-0.569043	6
CXCL14	2.5	6
PLA2G2A	2.18011	6
FN1	-1.11541	6
TNC	-0.624092	6
FABP5	0.784946	6
HTRA1	-0.785136	6
MT1X	1.91255	6
TGFBI	-0.801291	6
LRRC17	1.8601	6
LGALS1	0.667618	6
POSTN	-0.714154	6
SPON2	-0.678841	6
H2AFZ	-1.16384	0
HMGB2	-0.487049	0
STMN1	-0.390851	0
PTTG1	-0.29673	0
CENPW	-0.107969	0
NUSAP1	-0.0943189	0
CENPF	-0.0845148	0
CDKN3	-0.0732725	0
BIRC5	-0.0253699	0
UBE2C	-0.0409144	0
CXCL8	-0.455806	0
CD74	-0.564399	0
CCL4	-0.169574	0
HLA-DRB1	-0.483303	0
HLA-DPB1	-0.434972	0
HLA-DRA	-0.483063	0
IL1B	-0.197938	0
CCL3	-0.194546	0
HLA-DPA1	-0.392679	0
HLA-DQA1	-0.336005	0
SELE	-0.268107	0
NDRG1	-0.633889	0
CLDN5	-0.308477	0
STC1	-0.316713	0
CALCRL	-0.385262	0
ACKR1	-0.316294	0
IFI27	-0.512635	0
PLVAP	-0.332069	0
PECAM1	-0.395701	0
TM4SF1	-0.66892	0
ACTA2	2.5	0
SLN	2.5	0
COL4A2	2.47211	0
COL4A1	2.02262	0
TPM2	1.31908	0
COL18A1	2.38791	0
GJA4	2.5	0
NOTCH3	-0.538237	0
RGS5	-0.579864	0
NDUFA4L2	1.6973	0
PRG4	-0.357552	0
CFD	-0.570478	0
CLU	-0.559743	0
IGFBP6	1.44429	0
SFRP4	-0.749259	0
COMP	-0.692463	0
DCN	-0.0578097	0
WISP2	-0.538707	0
CXCL14	-0.500733	0
PLA2G2A	-0.477008	0
FN1	0.830628	0
TNC	1.89558	0
FABP5	-0.826704	0
HTRA1	0.435829	0
MT1X	-0.747741	0
TGFBI	0.809039	0
LRRC17	-0.443037	0
LGALS1	-0.0177342	0
POSTN	-0.0667082	0
SPON2	0.353802	0
H2AFZ	0.679801	1
HMGB2	-0.45866	1
STMN1	-0.359754	1
PTTG1	-0.261233	1
CENPW	-0.131284	1
NUSAP1	-0.109888	1
CENPF	-0.122535	1
CDKN3	-0.0873951	1
BIRC5	-0.0546225	1
UBE2C	-0.0683438	1
CXCL8	-0.355685	1
CD74	2.5	1
CCL4	-0.158838	1
HLA-DRB1	1.60483	1
HLA-DPB1	2.5	1
HLA-DRA	1.39434	1
IL1B	-0.159285	1
CCL3	-0.179536	1
HLA-DPA1	-0.329569	1
HLA-DQA1	-0.280032	1
SELE	2.5	1
NDRG1	2.43835	1
CLDN5	2.5	1
STC1	-0.269844	1
CALCRL	2.5	1
ACKR1	2.5	1
IFI27	2.5	1
PLVAP	-0.30881	1
PECAM1	2.5	1
TM4SF1	2.37055	1
ACTA2	-0.526767	1
SLN	-0.354646	1
COL4A2	1.156	1
COL4A1	2.5	1
TPM2	-1.02154	1
COL18A1	-0.799916	1
GJA4	-0.355637	1
NOTCH3	-0.403554	1
RGS5	-0.419003	1
NDUFA4L2	-0.428021	1
PRG4	-0.331947	1
CFD	-0.500247	1
CLU	-0.511878	1
IGFBP6	-0.63986	1
SFRP4	-0.825994	1
COMP	-0.822513	1
DCN	-1.24489	1
WISP2	-0.519622	1
CXCL14	-0.492249	1
PLA2G2A	-0.477427	1
FN1	-1.56685	1
TNC	-1.07508	1
FABP5	0.26355	1
HTRA1	-1.29213	1
MT1X	-0.932945	1
TGFBI	-1.21539	1
LRRC17	-0.565428	1
LGALS1	-1.4986	1
POSTN	0.630871	1
SPON2	-1.09564	1
H2AFZ	-1.33647	1
HMGB2	-0.543851	1
STMN1	-0.525107	1
PTTG1	-0.359306	1
CENPW	-0.207117	1
NUSAP1	-0.116392	1
CENPF	-0.130415	1
CDKN3	-0.13376	1
BIRC5	-0.119728	1
UBE2C	-0.117806	1
CXCL8	-0.250561	1
CD74	2.37429	1
CCL4	-0.0549736	1
HLA-DRB1	2.5	1
HLA-DPB1	1.28619	1
HLA-DRA	1.76491	1
IL1B	-0.0984907	1
CCL3	-0.0783724	1
HLA-DPA1	1.36325	1
HLA-DQA1	-0.151314	1
SELE	1.87602	1
NDRG1	1.17863	1
CLDN5	-0.234753	1
STC1	2.5	1
CALCRL	2.5	1
ACKR1	2.5	1
IFI27	2.5	1
PLVAP	2.5	1
PECAM1	2.5	1
TM4SF1	2.5	1
ACTA2	-0.943161	1
SLN	-0.478844	1
COL4A2	0.887266	1
COL4A1	1.92175	1
TPM2	-1.40874	1
COL18A1	0.261965	1
GJA4	-0.365919	1
NOTCH3	-0.35562	1
RGS5	-0.317461	1
NDUFA4L2	-0.38799	1
PRG4	-0.252733	1
CFD	-0.384015	1
CLU	0.605146	1
IGFBP6	0.420711	1
SFRP4	-0.986016	1
COMP	-0.721838	1
DCN	-1.44526	1
WISP2	-0.425884	1
CXCL14	-0.354827	1
PLA2G2A	-0.342027	1
FN1	-1.9114	1
TNC	-0.159116	1
FABP5	-0.75079	1
HTRA1	-1.57631	1
MT1X	-1.37838	1
TGFBI	-1.77222	1
LRRC17	-1.09245	1
LGALS1	-2.5	1
POSTN	-0.408356	1
SPON2	-1.72667	1
H2AFZ	-1.13119	0
HMGB2	-0.477302	0
STMN1	-0.36972	0
PTTG1	-0.28577	0
CENPW	-0.0948107	0
NUSAP1	-0.0919384	0
CENPF	-0.0798632	0
CDKN3	-0.0652399	0
BIRC5	-0.0132212	0
UBE2C	-0.0312045	0
CXCL8	-0.480302	0
CD74	-0.596376	0
CCL4	-0.18564	0
HLA-DRB1	-0.511648	0
HLA-DPB1	-0.457759	0
HLA-DRA	-0.511277	0
IL1B	-0.210328	0
CCL3	-0.210615	0
HLA-DPA1	-0.415942	0
HLA-DQA1	-0.359852	0
SELE	-0.284026	0
NDRG1	-0.638437	0
CLDN5	-0.316126	0
STC1	-0.328946	0
CALCRL	-0.400987	0
ACKR1	-0.330055	0
IFI27	-0.516855	0
PLVAP	-0.344573	0
PECAM1	-0.412419	0
TM4SF1	0.759454	0
ACTA2	1.59362	0
SLN	2.5	0
COL4A2	-0.795659	0
COL4A1	2.25614	0
TPM2	1.21375	0
COL18A1	2.0823	0
GJA4	-0.572681	0
NOTCH3	2.5	0
RGS5	-0.609444	0
NDUFA4L2	1.92096	0
PRG4	-0.371412	0
CFD	-0.593828	0
CLU	-0.572227	0
IGFBP6	-0.687038	0
SFRP4	-0.718953	0
COMP	-0.695077	0
DCN	0.097618	0
WISP2	1.35662	0
CXCL14	-0.521462	0
PLA2G2A	-0.496622	0
FN1	0.563529	0
TNC	1.99235	0
FABP5	0.618815	0
HTRA1	-0.93757	0
MT1X	-0.666001	0
TGFBI	0.560487	0
LRRC17	-0.35525	0
LGALS1	-0.619286	0
POSTN	-0.876386	0
SPON2	-0.804819	0
H2AFZ	-1.06469	1
HMGB2	-0.458606	1
STMN1	-0.331605	1
PTTG1	-0.264461	1
CENPW	-0.0744732	1
NUSAP1	-0.0891621	1
CENPF	-0.0750425	1
CDKN3	-0.0528154	1
BIRC5	0.00494166	1
UBE2C	-0.0170099	1
CXCL8	-0.513651	1
CD74	2.5	1
CCL4	-0.211883	1
HLA-DRB1	-0.553852	1
HLA-DPB1	-0.489863	1
HLA-DRA	-0.55232	1
IL1B	-0.22815	1
CCL3	-0.236522	1
HLA-DPA1	-0.450156	1
HLA-DQA1	-0.395619	1
SELE	-0.309264	1
NDRG1	1.97893	1
CLDN5	2.5	1
STC1	-0.34585	1
CALCRL	-0.423688	1
ACKR1	2.5	1
IFI27	-0.520499	1
PLVAP	2.5	1
PECAM1	-0.437068	1
TM4SF1	1.60619	1
ACTA2	-0.403067	1
SLN	-0.412823	1
COL4A2	-0.771011	1
COL4A1	-0.711771	1
TPM2	-0.861557	1
COL18A1	1.50207	1
GJA4	-0.585379	1
NOTCH3	-0.579598	1
RGS5	-0.646535	1
NDUFA4L2	-0.654652	1
PRG4	-0.392751	1
CFD	-0.627623	1
CLU	-0.589474	1
IGFBP6	-0.711718	1
SFRP4	-0.673943	1
COMP	-0.709833	1
DCN	-1.13717	1
WISP2	-0.578473	1
CXCL14	-0.555749	1
PLA2G2A	-0.529736	1
FN1	-1.14846	1
TNC	-0.654686	1
FABP5	-0.589131	1
HTRA1	-0.846185	1
MT1X	-0.54287	1
TGFBI	-0.775523	1
LRRC17	-0.216925	1
LGALS1	-0.612117	1
POSTN	0.839965	1
SPON2	-0.636467	1
H2AFZ	0.967528	1
HMGB2	-0.473961	1
STMN1	-0.355802	1
PTTG1	-0.282795	1
CENPW	-0.0767938	1
NUSAP1	-0.0861919	1
CENPF	-0.0669694	1
CDKN3	-0.0542652	1
BIRC5	0.00510649	1
UBE2C	-0.0156688	1
CXCL8	-0.52627	1
CD74	2.5	1
CCL4	-0.203754	1
HLA-DRB1	2.5	1
HLA-DPB1	-0.497549	1
HLA-DRA	-0.55697	1
IL1B	-0.230952	1
CCL3	-0.229667	1
HLA-DPA1	-0.452591	1
HLA-DQA1	-0.395511	1
SELE	2.5	1
NDRG1	-0.648184	1
CLDN5	-0.336271	1
STC1	-0.351216	1
CALCRL	-0.426938	1
ACKR1	2.5	1
IFI27	-0.530555	1
PLVAP	2.5	1
PECAM1	2.5	1
TM4SF1	2.25459	1
ACTA2	-0.453442	1
SLN	-0.446855	1
COL4A2	-0.804529	1
COL4A1	-0.742605	1
TPM2	-0.899412	1
COL18A1	-0.874657	1
GJA4	-0.633163	1
NOTCH3	-0.606146	1
RGS5	-0.673708	1
NDUFA4L2	-0.692739	1
PRG4	-0.390619	1
CFD	-0.632123	1
CLU	-0.594961	1
IGFBP6	-0.709642	1
SFRP4	-0.672409	1
COMP	-0.669147	1
DCN	-1.15178	1
WISP2	-0.573331	1
CXCL14	-0.543657	1
PLA2G2A	-0.515772	1
FN1	-1.12696	1
TNC	-0.6346	1
FABP5	1.37869	1
HTRA1	-0.808292	1
MT1X	-0.545231	1
TGFBI	-0.788021	1
LRRC17	-0.242311	1
LGALS1	-2.49264	1
POSTN	-0.726983	1
SPON2	-0.658489	1
H2AFZ	-1.27183	0
HMGB2	-0.509063	0
STMN1	-0.41707	0
PTTG1	-0.324009	0
CENPW	-0.094148	0
NUSAP1	-0.0838009	0
CENPF	-0.0585951	0
CDKN3	-0.0649135	0
BIRC5	-0.00715204	0
UBE2C	-0.0234936	0
CXCL8	-0.521598	0
CD74	0.952494	0
CCL4	-0.173924	0
HLA-DRB1	1.43171	0
HLA-DPB1	1.91134	0
HLA-DRA	-0.535464	0
IL1B	-0.222747	0
CCL3	-0.201915	0
HLA-DPA1	-0.432575	0
HLA-DQA1	-0.370742	0
SELE	-0.279212	0
NDRG1	-0.650015	0
CLDN5	-0.347686	0
STC1	-0.347357	0
CALCRL	-0.416025	0
ACKR1	2.5	0
IFI27	2.5	0
PLVAP	2.5	0
PECAM1	2.5	0
TM4SF1	1.70554	0
ACTA2	-0.594801	0
SLN	-0.512284	0
COL4A2	-0.870026	0
COL4A1	-0.790688	0
TPM2	-1.01986	0
COL18A1	-0.894048	0
GJA4	-0.693625	0
NOTCH3	-0.629471	0
RGS5	-0.687537	0
NDUFA4L2	-0.731701	0
PRG4	-0.372849	0
CFD	-0.615387	0
CLU	1.06692	0
IGFBP6	-0.689652	0
SFRP4	-0.701157	0
COMP	-0.600075	0
DCN	-1.208	0
WISP2	-0.549095	0
CXCL14	-0.502554	0
PLA2G2A	-0.472764	0
FN1	-1.16659	0
TNC	-0.677875	0
FABP5	1.16907	0
HTRA1	-0.816294	0
MT1X	-0.633372	0
TGFBI	-0.909889	0
LRRC17	-0.374253	0
LGALS1	-0.824969	0
POSTN	0.42447	0
SPON2	-0.806219	0
H2AFZ	-1.17691	0
HMGB2	-0.484819	0
STMN1	-0.37311	0
PTTG1	-0.295736	0
CENPW	-0.0788354	0
NUSAP1	-0.0842381	0
CENPF	-0.0615965	0
CDKN3	-0.0555342	0
BIRC5	0.00480275	0
UBE2C	-0.0150829	0
CXCL8	-0.534078	0
CD74	2.5	0
CCL4	-0.197632	0
HLA-DRB1	1.77646	0
HLA-DPB1	-0.502034	0
HLA-DRA	1.5148	0
IL1B	-0.232447	0
CCL3	-0.224419	0
HLA-DPA1	2.46952	0
HLA-DQA1	-0.394618	0
SELE	2.5	0
NDRG1	-0.650767	0
CLDN5	-0.344117	0
STC1	-0.354475	0
CALCRL	2.5	0
ACKR1	2.5	0
IFI27	2.5	0
PLVAP	2.5	0
PECAM1	2.5	0
TM4SF1	2.24882	0
ACTA2	-0.489933	0
SLN	-0.470506	0
COL4A2	-0.827858	0
COL4A1	-0.763662	0
TPM2	-0.927306	0
COL18A1	-0.884208	0
GJA4	-0.665328	0
NOTCH3	-0.623675	0
RGS5	-0.691314	0
NDUFA4L2	-0.718068	0
PRG4	-0.388683	0
CFD	-0.634406	0
CLU	-0.598293	0
IGFBP6	-0.707666	0
SFRP4	-0.672397	0
COMP	-0.641176	0
DCN	-1.16286	0
WISP2	-0.56928	0
CXCL14	-0.534659	0
PLA2G2A	-0.50553	0
FN1	-1.11472	0
TNC	-0.623364	0
FABP5	-0.631897	0
HTRA1	-0.784646	0
MT1X	-0.549653	0
TGFBI	-0.799961	0
LRRC17	-0.26272	0
LGALS1	-0.432767	0
POSTN	-0.713292	0
SPON2	-0.6773	0
H2AFZ	-1.25069	1
HMGB2	-0.522202	1
STMN1	-0.486498	1
PTTG1	-0.333983	1
CENPW	-0.19475	1
NUSAP1	-0.11726	1
CENPF	-0.134189	1
CDKN3	-0.12618	1
BIRC5	-0.110423	1
UBE2C	-0.111476	1
CXCL8	-0.258071	1
CD74	2.5	1
CCL4	-0.0749244	1
HLA-DRB1	2.5	1
HLA-DPB1	1.4008	1
HLA-DRA	1.86607	1
IL1B	-0.105569	1
CCL3	-0.0971574	1
HLA-DPA1	2.5	1
HLA-DQA1	-0.169975	1
SELE	-0.168187	1
NDRG1	2.42433	1
CLDN5	2.5	1
STC1	2.5	1
CALCRL	2.5	1
ACKR1	-0.221694	1
IFI27	2.5	1
PLVAP	2.5	1
PECAM1	2.4708	1
TM4SF1	2.5	1
ACTA2	-0.852359	1
SLN	-0.440196	1
COL4A2	1.04146	1
COL4A1	1.77488	1
TPM2	-1.32977	1
COL18A1	0.901782	1
GJA4	-0.335362	1
NOTCH3	-0.346393	1
RGS5	-0.315599	1
NDUFA4L2	-0.370602	1
PRG4	-0.265474	1
CFD	-0.398069	1
CLU	-0.460985	1
IGFBP6	-0.563132	1
SFRP4	-0.963832	1
COMP	-0.761135	1
DCN	-1.40742	1
WISP2	-0.442555	1
CXCL14	-0.382037	1
PLA2G2A	-0.370083	1
FN1	-0.659505	1
TNC	-1.39066	1
FABP5	-0.208435	1
HTRA1	-1.55831	1
MT1X	-1.31259	1
TGFBI	-1.68417	1
LRRC17	-1.00086	1
LGALS1	-2.4097	1
POSTN	-1.62807	1
SPON2	-0.764772	1
H2AFZ	2.03953	5
HMGB2	2.5	5
STMN1	2.5	5
PTTG1	2.5	5
CENPW	2.5	5
NUSAP1	2.5	5
CENPF	2.5	5
CDKN3	-0.209008	5
BIRC5	2.5	5
UBE2C	2.5	5
CXCL8	0.108417	5
CD74	0.0368318	5
CCL4	0.0557809	5
HLA-DRB1	0.0498935	5
HLA-DPB1	0.0541576	5
HLA-DRA	0.0796158	5
IL1B	0.0558696	5
CCL3	0.0420974	5
HLA-DPA1	0.0589204	5
HLA-DQA1	0.103963	5
SELE	-0.0194735	5
NDRG1	-0.514552	5
CLDN5	-0.062671	5
STC1	-0.0431885	5
CALCRL	-0.0658396	5
ACKR1	-0.0673988	5
IFI27	-0.345923	5
PLVAP	-0.117423	5
PECAM1	-0.0731885	5
TM4SF1	-0.180021	5
ACTA2	1.00031	5
SLN	0.810954	5
COL4A2	0.721406	5
COL4A1	1.50975	5
TPM2	-0.611456	5
COL18A1	-0.665848	5
GJA4	0.179468	5
NOTCH3	0.0543224	5
RGS5	0.206727	5
NDUFA4L2	0.142846	5
PRG4	-0.120089	5
CFD	-0.0990461	5
CLU	-0.280518	5
IGFBP6	-0.391588	5
SFRP4	1.26878	5
COMP	-1.00299	5
DCN	-0.14581	5
WISP2	-0.299939	5
CXCL14	-0.224112	5
PLA2G2A	-0.237516	5
FN1	0.281169	5
TNC	-0.363622	5
FABP5	-0.0871998	5
HTRA1	-0.285942	5
MT1X	-0.193887	5
TGFBI	-1.45282	5
LRRC17	1.36511	5
LGALS1	-0.32577	5
POSTN	0.086846	5
SPON2	0.0173623	5
H2AFZ	0.732164	0
HMGB2	-0.477124	0
STMN1	-0.369935	0
PTTG1	-0.285499	0
CENPW	-0.095789	0
NUSAP1	-0.0923399	0
CENPF	-0.080798	0
CDKN3	-0.0658349	0
BIRC5	-0.0142773	0
UBE2C	-0.0321287	0
CXCL8	-0.477359	0
CD74	-0.59355	0
CCL4	-0.184796	0
HLA-DRB1	-0.509141	0
HLA-DPB1	-0.45529	0
HLA-DRA	-0.508541	0
IL1B	-0.209076	0
CCL3	-0.209686	0
HLA-DPA1	-0.413779	0
HLA-DQA1	-0.357807	0
SELE	-0.283	0
NDRG1	-0.637781	0
CLDN5	-0.314685	0
STC1	-0.327538	0
CALCRL	-0.399419	0
ACKR1	-0.328913	0
IFI27	-0.515826	0
PLVAP	-0.343621	0
PECAM1	-0.41088	0
TM4SF1	-0.685611	0
ACTA2	-0.504087	0
SLN	-0.43486	0
COL4A2	-0.794342	0
COL4A1	-0.714526	0
TPM2	0.654438	0
COL18A1	1.03253	0
GJA4	-0.568057	0
NOTCH3	-0.554195	0
RGS5	2.5	0
NDUFA4L2	-0.62666	0
PRG4	-0.370361	0
CFD	-0.591521	0
CLU	-0.570789	0
IGFBP6	1.96375	0
SFRP4	-0.721662	0
COMP	-0.697546	0
DCN	0.99243	0
WISP2	-0.553092	0
CXCL14	-0.520479	0
PLA2G2A	-0.495859	0
FN1	-1.25895	0
TNC	-0.76753	0
FABP5	-0.740537	0
HTRA1	-0.945905	0
MT1X	-0.672877	0
TGFBI	-0.933975	0
LRRC17	-0.361121	0
LGALS1	-0.0923369	0
POSTN	0.648906	0
SPON2	-0.812688	0
H2AFZ	-1.19599	6
HMGB2	2.36301	6
STMN1	-0.445678	6
PTTG1	-0.31451	6
CENPW	-0.165589	6
NUSAP1	-0.110989	6
CENPF	-0.121269	6
CDKN3	-0.108388	6
BIRC5	-0.0828217	6
UBE2C	-0.089061	6
CXCL8	-0.317331	6
CD74	-0.411893	6
CCL4	-0.108974	6
HLA-DRB1	-0.348065	6
HLA-DPB1	-0.313619	6
HLA-DRA	-0.341779	6
IL1B	-0.134492	6
CCL3	-0.131587	6
HLA-DPA1	-0.278765	6
HLA-DQA1	-0.224027	6
SELE	-0.202769	6
NDRG1	-0.605134	6
CLDN5	-0.250694	6
STC1	-0.249281	6
CALCRL	-0.305303	6
ACKR1	-0.252719	6
IFI27	-0.474262	6
PLVAP	-0.276706	6
PECAM1	-0.31426	6
TM4SF1	0.453719	6
ACTA2	0.348437	6
SLN	-0.428398	6
COL4A2	-0.793742	6
COL4A1	-0.647653	6
TPM2	0.399726	6
COL18A1	-0.812918	6
GJA4	-0.387873	6
NOTCH3	-0.398149	6
RGS5	-0.390662	6
NDUFA4L2	-0.432756	6
PRG4	-0.296282	6
CFD	-0.452347	6
CLU	-0.490909	6
IGFBP6	-0.599034	6
SFRP4	1.99347	6
COMP	2.03712	6
DCN	1.27667	6
WISP2	1.42429	6
CXCL14	2.33561	6
PLA2G2A	-0.410467	6
FN1	0.593262	6
TNC	-1.21751	6
FABP5	0.585302	6
HTRA1	0.91619	6
MT1X	-0.0623853	6
TGFBI	0.303561	6
LRRC17	0.59643	6
LGALS1	0.517874	6
POSTN	0.667805	6
SPON2	0.284993	6
H2AFZ	-0.0539038	6
HMGB2	-0.568982	6
STMN1	0.882418	6
PTTG1	-0.385556	6
CENPW	2.5	6
NUSAP1	-0.135207	6
CENPF	-0.17146	6
CDKN3	-0.175609	6
BIRC5	-0.187467	6
UBE2C	-0.174228	6
CXCL8	-0.0908041	6
CD74	-0.135573	6
CCL4	0.0188641	6
HLA-DRB1	-0.103091	6
HLA-DPB1	-0.10801	6
HLA-DRA	-0.0933619	6
IL1B	-0.0244372	6
CCL3	-0.00211695	6
HLA-DPA1	-0.0757082	6
HLA-DQA1	-0.019162	6
SELE	-0.0724697	6
NDRG1	-0.560988	6
CLDN5	-0.169978	6
STC1	-0.137335	6
CALCRL	-0.166013	6
ACKR1	-0.135215	6
IFI27	0.59285	6
PLVAP	-0.171588	6
PECAM1	-0.168624	6
TM4SF1	-0.365443	6
ACTA2	0.224765	6
SLN	-0.467983	6
COL4A2	0.991615	6
COL4A1	-0.59015	6
TPM2	-0.492198	6
COL18A1	-0.764783	6
GJA4	-0.181624	6
NOTCH3	-0.197964	6
RGS5	-0.102037	6
NDUFA4L2	-0.191415	6
PRG4	-0.179828	6
CFD	0.937979	6
CLU	0.497663	6
IGFBP6	1.06174	6
SFRP4	0.514043	6
COMP	1.28029	6
DCN	0.908523	6
WISP2	0.539326	6
CXCL14	1.91176	6
PLA2G2A	2.03914	6
FN1	0.182773	6
TNC	0.0790054	6
FABP5	0.303588	6
HTRA1	0.246124	6
MT1X	-1.82761	6
TGFBI	-1.60258	6
LRRC17	-0.0799466	6
LGALS1	-0.0301419	6
POSTN	0.472129	6
SPON2	-0.214694	6
H2AFZ	-0.962652	1
HMGB2	-0.440474	1
STMN1	-0.318234	1
PTTG1	-0.241027	1
CENPW	-0.102502	1
NUSAP1	-0.103902	1
CENPF	-0.110317	1
CDKN3	-0.0698323	1
BIRC5	-0.0275188	1
UBE2C	-0.0464032	1
CXCL8	-0.413157	1
CD74	1.47824	1
CCL4	-0.192764	1
HLA-DRB1	-0.47627	1
HLA-DPB1	-0.407937	1
HLA-DRA	1.7993	1
IL1B	-0.187532	1
CCL3	-0.21376	1
HLA-DPA1	-0.381955	1
HLA-DQA1	-0.333135	1
SELE	2.5	1
NDRG1	-0.620814	1
CLDN5	-0.270548	1
STC1	-0.29833	1
CALCRL	-0.37301	1
ACKR1	2.5	1
IFI27	2.5	1
PLVAP	2.5	1
PECAM1	2.5	1
TM4SF1	1.85934	1
ACTA2	-0.410493	1
SLN	-0.341057	1
COL4A2	1.66131	1
COL4A1	1.92711	1
TPM2	-0.903447	1
COL18A1	1.36591	1
GJA4	-0.404413	1
NOTCH3	-0.452837	1
RGS5	-0.491144	1
NDUFA4L2	-0.486841	1
PRG4	-0.362336	1
CFD	-0.553303	1
CLU	-0.540951	1
IGFBP6	-0.67525	1
SFRP4	-0.758123	1
COMP	-0.818991	1
DCN	-1.17824	1
WISP2	-0.552676	1
CXCL14	-0.535654	1
PLA2G2A	-0.517917	1
FN1	-1.40053	1
TNC	-0.906166	1
FABP5	-0.765901	1
HTRA1	-1.13257	1
MT1X	-0.751379	1
TGFBI	-0.999015	1
LRRC17	-0.37568	1
LGALS1	0.464854	1
POSTN	-1.05196	1
SPON2	-0.859151	1
H2AFZ	-1.08324	5
HMGB2	-0.470104	5
STMN1	-0.369086	5
PTTG1	-0.275919	5
CENPW	2.5	5
NUSAP1	-0.101244	5
CENPF	-0.101782	5
CDKN3	-0.0777543	5
BIRC5	-0.0360291	5
UBE2C	-0.0514247	5
CXCL8	-0.414087	5
CD74	2.5	5
CCL4	-0.169219	5
HLA-DRB1	2.5	5
HLA-DPB1	2.5	5
HLA-DRA	2.5	5
IL1B	-0.182731	5
CCL3	2.5	5
HLA-DPA1	2.5	5
HLA-DQA1	-0.315793	5
SELE	-0.263026	5
NDRG1	-0.623422	5
CLDN5	-0.282457	5
STC1	-0.297418	5
CALCRL	-0.366466	5
ACKR1	-0.305562	5
IFI27	-0.492473	5
PLVAP	-0.324465	5
PECAM1	-0.378905	5
TM4SF1	-0.627878	5
ACTA2	-0.526008	5
SLN	-0.398087	5
COL4A2	-0.75994	5
COL4A1	-0.661994	5
TPM2	-1.00019	5
COL18A1	-0.82925	5
GJA4	-0.462543	5
NOTCH3	-0.477959	5
RGS5	-0.50984	5
NDUFA4L2	-0.526725	5
PRG4	-0.349211	5
CFD	1.55006	5
CLU	-0.540035	5
IGFBP6	-0.660592	5
SFRP4	-0.777699	5
COMP	-0.757205	5
DCN	-1.22239	5
WISP2	-0.534033	5
CXCL14	-0.502915	5
PLA2G2A	-0.483225	5
FN1	-0.156116	5
TNC	-0.929725	5
FABP5	1.12744	5
HTRA1	-1.12556	5
MT1X	-0.813748	5
TGFBI	1.65113	5
LRRC17	-0.476308	5
LGALS1	0.892645	5
POSTN	-0.151944	5
SPON2	-0.969692	5
H2AFZ	-0.938311	6
HMGB2	-0.446119	6
STMN1	-0.35765	6
PTTG1	-0.24419	6
CENPW	-0.165127	6
NUSAP1	-0.12536	6
CENPF	-0.159026	6
CDKN3	-0.107965	6
BIRC5	-0.0922335	6
UBE2C	-0.10174	6
CXCL8	-0.245964	6
CD74	-0.384141	6
CCL4	-0.132121	6
HLA-DRB1	-0.323346	6
HLA-DPB1	-0.264512	6
HLA-DRA	-0.301725	6
IL1B	-0.113662	6
CCL3	-0.149295	6
HLA-DPA1	-0.251706	6
HLA-DQA1	-0.207396	6
SELE	-0.213453	6
NDRG1	-0.584834	6
CLDN5	-0.194759	6
STC1	-0.217628	6
CALCRL	-0.280171	6
ACKR1	-0.245536	6
IFI27	-0.428358	6
PLVAP	-0.275742	6
PECAM1	-0.295796	6
TM4SF1	-0.473183	6
ACTA2	-0.563345	6
SLN	-0.290175	6
COL4A2	1.04788	6
COL4A1	-0.514631	6
TPM2	-1.0912	6
COL18A1	0.820758	6
GJA4	-0.171962	6
NOTCH3	-0.271054	6
RGS5	-0.253596	6
NDUFA4L2	-0.254244	6
PRG4	-0.295437	6
CFD	0.951166	6
CLU	-0.458563	6
IGFBP6	-0.596349	6
SFRP4	2.06159	6
COMP	1.18253	6
DCN	1.10223	6
WISP2	1.09454	6
CXCL14	2.5	6
PLA2G2A	1.58198	6
FN1	1.32575	6
TNC	1.08701	6
FABP5	1.00276	6
HTRA1	0.551215	6
MT1X	1.12725	6
TGFBI	-1.48191	6
LRRC17	-0.763907	6
LGALS1	0.67422	6
POSTN	0.26752	6
SPON2	-0.205931	6
H2AFZ	-1.29764	1
HMGB2	-0.52073	1
STMN1	-0.450712	1
PTTG1	-0.33615	1
CENPW	-0.126791	1
NUSAP1	-0.092817	1
CENPF	-0.078295	1
CDKN3	-0.0848111	1
BIRC5	-0.0394083	1
UBE2C	-0.0503842	1
CXCL8	-0.445286	1
CD74	2.48798	1
CCL4	-0.138925	1
HLA-DRB1	1.21544	1
HLA-DPB1	1.62105	1
HLA-DRA	1.02645	1
IL1B	-0.187433	1
CCL3	-0.165741	1
HLA-DPA1	-0.368866	1
HLA-DQA1	-0.307822	1
SELE	-0.241898	1
NDRG1	1.60232	1
CLDN5	-0.316614	1
STC1	2.5	1
CALCRL	2.5	1
ACKR1	2.23689	1
IFI27	2.5	1
PLVAP	2.5	1
PECAM1	2.5	1
TM4SF1	2.07139	1
ACTA2	-0.700228	1
SLN	-0.50645	1
COL4A2	0.681784	1
COL4A1	1.59868	1
TPM2	-1.13552	1
COL18A1	-0.871785	1
GJA4	-0.604945	1
NOTCH3	-0.553888	1
RGS5	-0.584436	1
NDUFA4L2	-0.637362	1
PRG4	-0.338178	1
CFD	-0.549551	1
CLU	-0.553015	1
IGFBP6	0.639407	1
SFRP4	-0.782654	1
COMP	-0.630496	1
DCN	-1.27763	1
WISP2	-0.513205	1
CXCL14	-0.458868	1
PLA2G2A	-0.433743	1
FN1	-1.37775	1
TNC	-0.891191	1
FABP5	-0.969503	1
HTRA1	0.168205	1
MT1X	-0.84722	1
TGFBI	-1.15849	1
LRRC17	-0.582952	1
LGALS1	-2.5	1
POSTN	0.2193	1
SPON2	-1.07253	1
H2AFZ	-1.15405	1
HMGB2	-0.493772	1
STMN1	-0.425729	1
PTTG1	-0.30191	1
CENPW	-0.158135	1
NUSAP1	-0.110961	1
CENPF	-0.122099	1
CDKN3	-0.103824	1
BIRC5	-0.0768386	1
UBE2C	-0.0847503	1
CXCL8	-0.324606	1
CD74	-0.427369	1
CCL4	-0.12014	1
HLA-DRB1	-0.361772	1
HLA-DPB1	-0.321967	1
HLA-DRA	-0.35401	1
IL1B	-0.139567	1
CCL3	-0.142257	1
HLA-DPA1	-0.289395	1
HLA-DQA1	-0.23594	1
SELE	-0.212713	1
NDRG1	-0.60584	1
CLDN5	-0.249891	1
STC1	-0.253279	1
CALCRL	-0.311864	1
ACKR1	-0.259814	1
IFI27	-0.472443	1
PLVAP	-0.283661	1
PECAM1	-0.32199	1
TM4SF1	-0.554345	1
ACTA2	0.936968	1
SLN	-0.410353	1
COL4A2	-0.775459	1
COL4A1	-0.63671	1
TPM2	1.0707	1
COL18A1	0.580105	1
GJA4	-0.377697	1
NOTCH3	2.5	1
RGS5	2.5	1
NDUFA4L2	2.22246	1
PRG4	-0.304012	1
CFD	-0.462217	1
CLU	-0.494985	1
IGFBP6	1.17401	1
SFRP4	0.546085	1
COMP	0.0869029	1
DCN	0.0167629	1
WISP2	2.155	1
CXCL14	-0.440529	1
PLA2G2A	-0.425672	1
FN1	1.50169	1
TNC	0.679089	1
FABP5	-1.16367	1
HTRA1	0.597143	1
MT1X	-1.0863	1
TGFBI	0.133986	1
LRRC17	0.727507	1
LGALS1	-0.125564	1
POSTN	0.720579	1
SPON2	0.413511	1
H2AFZ	1.0373	0
HMGB2	-0.468179	0
STMN1	-0.347989	0
PTTG1	-0.275738	0
CENPW	-0.07855	0
NUSAP1	-0.0882706	0
CENPF	-0.07221	0
CDKN3	-0.0553202	0
BIRC5	0.00228635	0
UBE2C	-0.018551	0
CXCL8	-0.514201	0
CD74	1.39455	0
CCL4	-0.20436	0
HLA-DRB1	1.99311	0
HLA-DPB1	2.5	0
HLA-DRA	-0.548204	0
IL1B	-0.226708	0
CCL3	-0.229611	0
HLA-DPA1	-0.44609	0
HLA-DQA1	-0.390199	0
SELE	-0.30319	0
NDRG1	1.76841	0
CLDN5	2.5	0
STC1	2.5	0
CALCRL	2.5	0
ACKR1	2.5	0
IFI27	1.97989	0
PLVAP	-0.360095	0
PECAM1	2.5	0
TM4SF1	2.5	0
ACTA2	-0.440191	0
SLN	-0.431339	0
COL4A2	-0.789479	0
COL4A1	1.81552	0
TPM2	-0.892558	0
COL18A1	-0.866533	0
GJA4	-0.604523	0
NOTCH3	-0.587993	0
RGS5	-0.652935	0
NDUFA4L2	-0.667896	0
PRG4	-0.388607	0
CFD	-0.62453	0
CLU	1.56123	0
IGFBP6	-0.707097	0
SFRP4	-0.680027	0
COMP	-0.689693	0
DCN	-1.15126	0
WISP2	-0.572543	0
CXCL14	-0.545272	0
PLA2G2A	-0.518611	0
FN1	-1.15444	0
TNC	-0.661633	0
FABP5	1.40329	0
HTRA1	-0.843217	0
MT1X	-0.562403	0
TGFBI	-0.80368	0
LRRC17	-0.248884	0
LGALS1	-2.5	0
POSTN	-0.759397	0
SPON2	-0.671454	0
H2AFZ	-0.115667	5
HMGB2	-0.581133	5
STMN1	-0.609686	5
PTTG1	-0.400793	5
CENPW	-0.265027	5
NUSAP1	-0.128264	5
CENPF	-0.154548	5
CDKN3	-0.1691	5
BIRC5	-0.174146	5
UBE2C	-0.161798	5
CXCL8	-0.13578	5
CD74	-0.171665	5
CCL4	0.0135569	5
HLA-DRB1	-0.135125	5
HLA-DPB1	-0.143873	5
HLA-DRA	-0.13059	5
IL1B	-0.0419065	5
CCL3	-0.00930673	5
HLA-DPA1	-0.10434	5
[truncated: 132,641 more rows]

## Sheet: Figure 3c
tSNE_1	tSNE_2	Cluster	ACTA2	ACTA2
20.1128	-1.30835	4	0	4.47095
7.17339	17.4978	2	0	3.29279
-14.6832	-24.0158	4	0.744651	0
-34.4897	7.82956	5	4.47095	0
8.60361	20.9653	2	0	0
10.8889	9.97429	2	0	3.79819
9.33766	26.9114	2	0.825651	2.8507
5.37164	15.5122	2	3.29624	0
-33.8006	7.54272	5	2.70484	2.88861
-34.4348	8.43877	5	3.29279	0
6.16778	12.8103	2	1.4534	0.931558
9.41737	20.4345	2	2.38169	0
3.57684	14.4481	2	1.45014	2.31163
9.79395	17.1846	2	2.12586	0
-7.55596	-35.7797	6	0	2.38795
9.10372	10.542	2	2.80048	0
8.80352	23.1385	2	2.36427	0
24.2546	-20.261	1	0	0
12.3863	24.3285	2	2.79779	0
3.54415	8.96437	2	0	0
26.1882	-19.7336	1	0	0
5.15739	14.5294	2	0	2.47997
4.75438	21.3443	2	2.02938	1.58514
14.4329	16.3163	2	0	0
31.3389	-10.4921	1	0	0
16.0806	20.7063	4	1.09094	0
10.5025	16.4561	2	3.57259	0
11.068	22.0638	2	0	0
11.1201	18.4883	2	2.39985	0
6.72181	26.0261	2	2.22398	0
10.4423	11.7608	2	1.95505	2.92513
17.1863	-8.75771	1	0	0
3.94058	8.54973	2	2.76303	0
-36.2684	7.28543	5	3.79819	0
5.55391	11.7849	2	0	3.55364
9.55085	11.4977	2	1.67846	2.86022
8.74536	25.697	2	2.83291	1.89027
9.59994	20.1509	2	0	3.55763
13.922	10.482	2	1.04966	0
9.17524	12.094	2	2.09433	0
14.536	12.5359	2	3.68434	0
-29.8865	5.21093	5	2.8507	4.26476
12.9061	-12.5011	1	0	0
8.17304	13.1569	2	0	0
16.2643	-9.70194	1	0	1.59865
10.8856	13.6375	2	2.33692	0
9.10501	8.79307	2	1.90084	0
16.4592	10.931	2	3.00984	0
14.9592	-9.32189	1	0	0
9.29623	10.2783	2	3.3043	0
-33.4833	8.49973	5	2.88861	1.57788
-32.7525	7.65901	5	0	0
14.6086	11.9367	2	2.58948	3.6364
4.99906	14.9942	2	0	0
15.7161	-9.46321	1	0	2.37312
9.34426	18.2214	2	0	4.32581
18.781	-16.5144	1	0	0
12.0636	9.83997	2	3.55299	0
12.9678	12.2088	2	0	0
6.70733	15.6822	2	0	0
18.4191	-11.8202	1	0.931558	0
7.18331	12.4847	2	0	3.57016
9.82762	16.7459	2	2.2171	2.84687
14.4362	22.2968	2	2.67006	0
7.59248	17.4158	2	1.30376	3.28335
5.36262	11.4566	2	1.98668	1.88078
14.3361	8.69367	2	0	3.57953
16.8326	10.2689	2	2.65711	0
7.22308	13.4883	2	1.68237	0
19.5927	-15.36	1	0	0
5.42782	14.4717	2	3.29113	0
-11.1285	-37.9388	6	0	0
21.8643	-13.1069	1	0	0
12.0246	7.55622	2	2.15803	0
21.0625	14.6495	4	3.31174	0
9.24839	25.8721	2	0	2.45674
9.15282	15.2437	2	2.07035	0
11.6043	19.5516	2	0	0
7.74224	28.617	2	0	0
4.83296	24.2594	2	2.99847	4.16109
-36.9249	8.12802	5	3.71513	0
10.7249	9.10743	2	3.05057	0
15.0944	2.1669	4	0	4.04154
3.15662	14.217	2	2.10702	0
5.68094	9.16655	2	0	3.84219
16.1663	9.84242	4	0	0
-33.6911	8.92479	5	2.31163	0
20.967	-3.67529	1	0	0
-17.5643	-30.1659	6	0	2.74173
10.2212	14.8935	2	3.56595	0
15.6616	13.8061	2	0	1.75316
-5.88057	-29.633	6	0	1.11653
24.326	-6.07824	4	0	0
10.6968	20.2282	2	0	0
8.75827	22.7938	2	2.25824	0
11.2706	13.5793	2	3.52866	0
15.863	11.9361	2	0	0
-33.4423	2.7618	5	2.38795	1.64038
8.86413	7.43935	2	0	0
-8.42165	-29.5549	6	0	0
15.8636	6.75297	2	0	3.69464
14.1216	11.659	2	1.91633	0
32.1931	13.9412	2	1.46591	3.2589
8.00807	13.8879	2	1.82918	3.18379
9.16075	27.0185	2	0	0
6.21086	17.1653	2	0	0
18.0622	-12.7793	1	0	0
9.49466	24.9921	2	2.15263	0
14.2851	11.985	2	0	0.795283
8.46041	16.8966	2	2.31698	0
12.1341	16.4914	2	3.24937	0
15.3957	-4.54515	2	0	0
10.2754	17.2299	2	0	3.11307
5.08181	11.5368	2	0	4.8424
15.9101	-7.55563	2	2.20959	0
-8.76393	-29.0804	6	0	0
5.69756	26.6897	2	1.51815	0
13.3292	12.7331	2	0	0
10.5026	22.4211	2	2.06182	2.12977
14.0887	13.6752	2	0	3.41483
9.75295	9.99427	2	3.40071	3.2426
5.97695	22.9008	2	3.4212	0
8.78538	21.922	2	2.12977	2.18944
7.26831	28.1817	2	0	4.66647
9.01466	14.8985	2	2.81803	3.64308
18.7577	-8.53441	1	0	3.01731
-6.37308	-28.3597	6	0	0
5.66515	14.0775	2	3.66415	0
14.386	15.0776	2	0	1.69641
5.11461	16.6521	2	2.58267	0
-5.87031	-28.1304	6	0	0
15.2566	14.4355	2	2.56887	1.83115
10.7529	23.9271	2	3.0131	4.74553
-11.574	-38.2977	6	0	0
3.00087	16.848	2	0	0
10.6055	5.86894	2	2.00323	2.29823
8.47587	8.90098	2	1.99514	1.45516
-0.162004	14.1521	2	2.37547	3.08117
15.4406	-5.11819	2	0	0
34.2951	14.6001	10	2.47997	3.24142
8.09818	14.2265	2	0	0
9.96136	25.1865	2	0	0
-31.5401	4.81581	5	0	0
9.29616	16.9955	2	2.41361	2.05507
10.6612	24.7643	2	0	0
17.5322	-7.74307	1	1.23657	2.04974
9.82167	18.8987	2	2.80262	0
7.75768	22.0378	2	2.18383	0
9.64988	12.0379	2	0	0
6.56284	9.25392	2	2.30755	0
8.41382	15.2994	2	3.59603	0
17.3295	-11.4664	2	0	4.66272
18.4476	-11.11	1	1.58514	1.64593
9.90169	24.0576	2	2.7931	0
4.50211	18.1895	2	0	0
13.832	10.1034	2	2.09683	0
9.41704	12.9586	2	2.09102	1.28426
-6.71808	-27.8023	6	0	1.37247
15.445	-5.16062	2	0	2.56071
-3.04817	42.9975	7	0	0
8.91251	22.4038	2	1.71821	0
5.98714	22.2808	2	0	0
15.1319	22.1154	2	0.827386	1.37744
14.7197	8.5924	2	0	0
6.29672	8.62642	2	0	0
6.78965	19.2248	2	0	2.08904
0.339363	12.4126	0	2.10702	0
10.2324	26.4895	2	0	0
13.4525	15.1639	2	2.47185	0
10.4431	7.90113	2	1.34866	0
21.9221	-11.8109	1	1.29158	0
6.22889	26.7255	2	0	0
9.81867	15.8529	2	1.71934	0
10.2698	21.5242	2	0	0
13.6575	11.5525	2	3.01257	0
23.9831	-21.5284	1	0	0
12.0712	20.4947	2	0	0
17.9096	-9.67308	1	0	0
-6.39675	-28.6664	6	0	0
14.3635	12.9832	2	4.13881	0
13.7425	11.4477	2	2.45349	0
24.4406	-21.9423	1	0	0
17.0454	-5.36921	1	1.85214	0
16.2876	6.40617	2	0	0.863466
10.5129	25.3933	2	3.19616	0
12.9885	21.4629	2	2.0909	0
9.52285	23.3449	2	0.87693	2.94995
7.6862	17.4393	2	0	0
5.74998	18.023	2	3.5043	0
17.862	10.318	4	3.30443	0
11.6839	13.2189	2	2.89581	0
8.60803	16.9516	2	2.10394	0
8.60971	18.8937	2	0	2.744
3.607	14.2962	2	2.43984	0
16.4882	17.9843	2	1.62138	0
7.90797	11.4223	2	0	0
7.37586	13.9596	2	3.37957	0
-16.1396	-29.3303	6	0	0
11.0949	10.9111	2	3.21753	0
9.27635	13.6198	2	2.70165	1.33592
19.5938	11.358	2	2.87021	0
18.6205	-9.07687	1	0	0
10.229	7.79227	2	0	0
3.24206	12.5876	2	0	0
9.40353	17.672	2	0	0
3.98094	17.2294	2	3.63568	0
7.82641	13.864	2	2.14427	0
4.59098	7.53637	0	0	0
8.39119	9.94781	2	0	0
3.17109	12.3378	2	0	0
8.1289	13.1308	2	1.38525	0
15.188	9.56061	3	0.985541	0
10.8868	12.4767	2	0	0
9.08233	17.2749	2	1.44789	0
-34.9572	7.48331	5	2.92513	0
7.54754	21.1763	2	3.20326	0
-4.3068	43.1592	7	0	0
9.30311	14.6255	2	3.0693	2.35537
5.20505	11.4526	2	0	0
12.3012	12.9549	2	3.31128	0
8.51906	16.8551	2	0	0
-10.2712	-40.0199	6	0	0
21.9905	-3.61694	4	0	2.85888
9.82972	19.9639	2	0.96577	0
-33.7696	8.04315	5	2.14095	2.08102
-16.4063	-30.3024	6	0	0
11.2476	21.5128	2	0	2.58777
7.65737	16.5241	2	0	0
12.4499	15.3883	2	1.82929	0
13.6603	9.27814	2	2.96983	0
18.2301	-9.80877	1	1.02439	0
20.1709	-23.1556	1	0	3.05575
16.7058	17.5642	4	0	4.20228
8.12311	10.2112	2	0	0
24.4346	-6.50046	4	0	0
15.8652	13.0168	2	0	0
2.33856	9.2033	4	0	0
13.8603	20.6574	2	2.3737	0
8.73154	11.4953	2	2.82572	2.1047
4.75119	11.6953	2	0	0
9.03155	27.148	2	0	0
6.31461	15.0655	2	2.17663	0
-36.6998	7.8623	5	3.55364	0
22.2896	-3.93875	1	0	0
5.44952	23.4594	2	0	0
9.54704	14.3309	2	0	0
6.82362	28.3589	2	2.46605	0
17.3249	8.88469	2	1.79664	0
11.1125	26.0778	2	2.70364	0
13.8113	27.0635	2	0	3.44176
34.5378	14.5046	10	2.86022	0
-9.5749	17.224	0	1.89027	0
15.7655	15.0303	2	2.6947	0
10.2233	23.4829	2	1.11042	0
17.2691	-8.36586	2	0	0
-36.2776	7.46969	5	3.55763	0
9.50527	22.7489	2	2.60894	0
-9.10971	41.7568	7	0	0
4.8159	14.7842	2	1.45014	0
8.43264	15.2867	2	1.75865	0
11.3235	23.0647	2	2.64966	0
-7.42483	38.8788	7	0	2.72825
9.46755	14.1789	2	1.10559	0
10.5467	16.6151	2	1.12418	2.70712
13.3668	23.5242	2	1.38435	0
3.63417	21.137	2	0	0
12.322	19.0342	2	1.89314	0
-7.74916	-29.3459	6	0	2.44897
13.6385	10.3283	2	1.43144	1.70336
11.6676	12.7621	2	0	0
12.5285	8.25759	2	2.47947	0
17.9848	11.2981	4	0	0
18.6834	-9.00576	1	0	0
12.6713	23.6913	2	2.50903	0
-34.5329	7.70944	5	4.26476	0
25.379	-0.176798	4	0	0
14.9862	13.5902	2	3.79489	0
6.47691	8.66348	2	1.12912	0
13.5476	16.815	2	0.945292	1.39134
12.8601	17.0019	2	0	1.61749
15.8355	21.3359	2	0	0
8.61305	8.05129	2	0	2.78629
6.21277	9.19239	2	0	3.18089
10.0192	23.2707	2	3.18175	0
4.3956	15.6338	2	0	0
3.73001	14.3663	2	0	3.18866
6.10112	13.6115	2	2.95655	0
24.5722	-20.8927	1	0	0
7.93232	20.711	2	2.06824	0
16.9661	-11.6211	1	0	0
8.12456	9.99545	2	0	0
11.3395	11.1982	2	4.34012	0
14.4715	7.13186	2	0	0
-32.9547	3.66869	5	2.84917	0
21.2126	24.5449	4	0	0
6.39895	8.57417	2	0	0
9.07622	27.3085	2	0	0
13.2989	21.9211	4	0	1.51455
10.7005	12.609	2	1.20067	0
14.2718	14.3904	2	0.986806	0
-5.4253	40.3171	7	1.59865	0
13.3366	9.56521	2	0	0
8.68373	12.0916	2	0	0
3.91679	9.07675	2	0	0
15.7396	21.8257	4	0	0
11.2677	21.517	2	2.84479	0
4.27413	19.2446	2	0	0
5.31981	15.1018	2	0	0
8.70732	14.1676	2	0	1.81721
5.68636	26.4467	2	3.21712	0
9.88752	15.7803	2	0	0
5.44805	11.4002	2	2.70126	0
7.02153	21.8812	2	2.92555	0
-36.957	6.48195	5	3.60978	0
9.13889	18.9223	2	0	0
15.9245	-6.57124	2	0	0
13.5403	13.6341	2	2.28491	0
8.61363	21.1861	2	0	0
20.2373	-2.4097	1	0	0
23.7869	-22.2347	1	0	0
12.1461	13.5594	2	2.57647	0
20.0301	11.4118	4	0	0
4.96723	13.1973	2	2.16767	0
35.2862	14.7301	10	0	0
6.60915	26.8317	2	0	0
18.2337	16.9646	4	0	0
11.5719	13.2158	2	2.4631	0
4.87341	10.117	2	2.63212	0
-32.7941	5.28758	5	0	0
6.70593	10.6382	2	1.94741	0
-4.85582	-42.2106	6	0	0.740724
4.74075	14.2385	2	0	0
13.3435	21.5781	4	2.39608	0
-33.6217	6.65761	5	2.78629	0
7.62605	17.4896	2	1.9735	0
15.3433	-9.506	1	0	0
20.266	-5.03378	1	0	1.38457
17.0471	-10.2291	1	2.19014	0
10.3519	10.1344	2	3.20289	2.17895
13.1831	8.96048	2	1.42685	3.16663
18.2355	-11.2839	1	1.57788	0
12.0075	15.7416	2	1.37577	0
8.18103	14.423	2	0	0
5.26681	11.5251	2	3.52967	0
-5.37018	41.209	7	0	0
10.5143	15.4134	2	2.79593	0
5.11147	15.2614	2	0	0
17.3578	19.4181	4	0.776625	0.808853
10.6064	13.6681	2	1.85078	0
3.55139	15.462	2	0	0
12.1509	16.7043	2	0	0
-29.392	-1.79502	5	3.6364	0
12.0395	11.6554	2	3.29543	0
12.8141	14.8005	2	0	0
11.0508	18.5054	2	1.7763	0
10.8824	14.6174	2	2.35416	0
11.3762	7.88783	2	2.26973	0
12.1209	18.3846	2	3.44587	0
3.1802	16.9055	2	1.91354	0
-34.7558	6.76678	5	2.70148	0
12.8163	15.088	2	0	0
8.59712	13.0342	2	0	0
9.88731	13.0622	2	2.41741	0
-36.1218	6.9172	5	3.58493	0
6.96862	7.75403	2	0	0
18.3609	-11.6809	1	0	0
11.3059	13.25	2	0	0
19.3938	-23.0865	1	0	0
-35.559	0.624515	5	2.37312	0
22.9872	-22.0293	1	0	0
17.66	16.9448	2	2.29823	0
10.5147	19.6653	2	3.02712	0
10.6347	12.9953	2	3.72433	0
-33.7415	8.80584	5	4.32581	0
24.0044	-23.5629	1	0	0
7.02345	17.0129	2	3.14193	0
3.90806	17.2716	2	2.87063	2.48651
15.5562	9.84971	2	3.73928	0
6.30742	6.73023	2	2.95339	0
11.288	23.2115	2	0	0
-11.4877	-38.047	6	0	0
12.391	11.2231	2	3.14458	0.824571
31.6525	13.9823	2	0	0
9.19704	9.77234	2	2.05953	0
19.7401	-3.71928	1	0	0
1.34088	17.105	2	2.28267	0
10.2944	26.4503	2	2.78245	0
18.5444	-12.7047	1	0	0
9.78259	11.4802	2	0	0
-5.52689	-27.8165	6	0	0
8.94407	27.1901	2	2.42675	0
17.9281	9.02842	2	1.80749	0
7.34079	12.0778	2	3.10854	0
10.3646	26.5259	2	0.956695	0
6.65753	13.4568	2	0	0
14.2351	20.0615	2	2.07857	0
34.9868	14.2512	10	0	0
14.3441	-8.73326	1	1.5388	0
8.54729	10.8588	2	3.01639	0
-33.7673	2.30177	5	3.57016	0
-35.5863	7.01917	5	2.84687	0
10.4968	19.6478	2	0	0
10.5012	13.8575	2	2.03245	0
-4.59397	-3.05114	0	0	0
8.06987	11.3512	2	1.3434	0
6.72106	14.7489	2	0	0
14.7496	21.2243	2	0	0
7.52887	25.3242	2	3.31278	0
15.7325	13.9009	2	2.49458	0
-34.5853	6.6963	5	4.63194	0
14.3285	12.1453	2	0	0
23.8824	-23.3927	1	0	0
5.49026	16.8994	2	0.957386	3.97625
9.38412	10.3407	2	2.70898	0
6.32066	17.0019	2	3.09142	0
4.11993	13.6795	2	2.8484	0
15.847	-7.41819	2	0	0
8.09114	15.0443	2	0	0
-4.86442	-12.9278	0	0	0
4.8123	19.5462	2	3.58123	0
10.436	-8.66858	0	0	0
11.3382	8.77939	2	0	0
33.384	14.0736	10	0	0
13.8262	12.3744	2	3.54306	0
-37.0768	7.69437	5	3.28335	0
16.9091	9.93953	2	2.52792	0
6.49534	24.844	2	0	0
-4.60719	11.914	0	1.88078	0
3.21368	22.2253	2	1.74774	0
17.2459	13.108	2	0	0
11.9491	9.7536	2	0	0
-37.1489	6.81565	5	3.57953	0
3.16377	17.7824	2	2.90614	3.53774
12.7791	22.1192	2	1.9935	0
4.37334	13.9714	2	0	0
20.6552	-23.1429	1	0	0
14.7553	15.3872	2	0	0
21.9825	-3.43113	4	0	0
-4.1245	41.9002	7	0	0
16.1936	7.02116	2	2.61624	1.75502
-5.43241	-42.1399	6	0	0
-5.98188	-30.1281	6	0	0
9.64711	9.38196	2	1.98532	0
7.63263	15.7888	2	3.26971	0
-5.30653	-40.4636	6	0	0
8.67825	20.4628	2	3.75818	0
16.6523	10.3336	2	2.79106	0
12.7884	21.0754	2	1.18815	0
20.4487	-5.52422	1	0	0
12.2191	6.64984	2	2.17203	0
25.1832	-9.62737	1	0	0
18.5869	-10.5175	1	0	0
5.17951	12.5541	2	2.6776	0
12.1814	14.6927	2	3.00018	0
-5.35408	40.0973	7	0	0
8.57258	22.7495	2	0	0
8.2286	15.1732	2	1.94754	0
17.9888	-5.47308	1	0	0
16.8797	-6.29752	1	0	0
-8.50153	-29.5587	6	0	0
-14.3058	-30.5259	6	0	0
-11.3805	-31.9464	6	0	0
13.5967	26.6857	2	2.02338	0
6.49628	19.6836	2	1.69026	0
9.47145	9.6576	2	1.69641	0
6.5197	9.41638	2	3.52471	0
8.38807	25.9703	2	0.864339	0
15.8652	-7.3084	2	0	0
20.2792	-13.3339	1	0	0
6.31182	22.3756	2	3.02398	0
29.1592	-13.6969	1	0	0
12.4666	22.1507	2	0	0
-33.1216	3.50473	5	2.45674	0
11.9107	21.6379	2	1.65615	0
13.3907	16.1633	2	2.95052	0
18.8983	-12.1683	1	0	0
17.4954	19.1773	2	2.36367	0
7.76937	20.7113	2	0.994576	0
9.7598	17.1001	2	2.51007	0
11.5967	11.8529	2	1.9496	0
8.64579	22.4745	2	0.743897	2.07065
9.42232	13.7635	2	3.83847	0
17.0973	1.28787	2	0	0
13.4063	21.4513	2	0	0
4.54886	15.2194	2	3.26372	0
-33.8744	7.34727	5	0	0
10.2094	17.1841	2	0	0
3.21948	22.5113	2	3.07306	0
-35.866	6.97487	5	3.69638	0
18.0308	-12.3353	1	0	0
6.63856	19.9477	2	2.78772	0.924713
22.9714	11.9532	4	0	0
8.6577	16.9871	2	0	0
-32.353	2.6961	5	4.16109	0
9.44122	17.2025	2	1.96461	0
12.2379	14.8545	2	3.66172	0
16.7373	14.2474	2	3.51036	0
-5.8736	-29.701	6	0	0
13.037	10.7655	2	0	0
4.83697	24.1696	2	3.29989	0
7.59972	27.1095	2	3.29202	0
11.8659	12.8808	2	0	0
15.5316	-7.72439	2	1.23122	1.80905
15.749	13.6526	2	0	0
9.5691	26.9025	2	2.7063	0
17.2482	-8.24447	2	0	0
7.24012	21.2471	2	1.01814	0
-6.47283	-27.1892	6	0	0
-38.7509	7.07839	5	4.04154	0
13.1259	5.58342	2	1.28757	0
10.4866	14.6552	2	0	0
10.4571	15.4262	2	3.28848	0
21.6146	7.1265	4	1.67387	0
13.3758	13.4106	2	2.9347	0
11.4452	17.4916	2	1.87585	0
15.2666	10.6867	2	2.73853	0
9.03193	8.89157	2	0	0
1.03489	15.398	2	1.57241	0
21.8838	-24.3498	1	1.46839	0
8.95296	9.55259	2	1.89578	0
14.6801	22.6291	2	2.24619	0
5.56189	26.6993	2	1.95193	0
9.45817	18.5979	2	2.36908	0
17.4227	-7.58129	2	0	0
-34.753	1.838	5	2.92792	1.65993
11.3996	11.1812	2	1.45717	0
10.2525	14.8679	2	2.96665	0
13.5738	9.46281	2	2.83261	0
21.919	-11.6846	1	0	0
6.49739	26.6046	2	0	0
4.00035	-17.9825	1	0	0
11.3119	26.6045	2	1.58494	0
6.98607	25.5238	2	0	0
7.87893	26.1708	2	2.04299	0
-15.1016	-35.2268	6	0	0
5.9592	8.70564	2	0	0
6.45816	10.7052	2	2.40551	0
11.6625	20.0777	2	0	0
4.40366	12.6157	2	0	0
9.43072	8.20387	2	0	0
15.0636	21.5292	2	3.50925	0
17.6187	11.2108	4	0.862357	0
7.99221	24.5773	2	1.38122	0
-33.8651	3.93711	5	3.84219	0
15.5558	-10.4974	1	0	0
9.55644	21.0365	2	3.45608	3.23718
7.59937	13.6165	2	2.48385	0
15.6471	-11.0085	1	0	0
7.6544	20.5025	2	1.30093	0
17.1915	-8.38664	1	0	0
14.7272	21.1936	2	0	0
14.6636	15.6019	2	0.784378	0
11.6723	14.3816	2	0	0
12.4488	17.1093	2	3.0226	0
32.1616	13.9048	2	0	2.07918
10.9842	15.9333	2	3.33329	1.49546
13.9372	14.2763	2	0	0
13.301	9.6351	2	2.92471	0
9.75441	19.5207	2	0	0
21.9969	-23.1577	1	0	0
8.31896	7.74388	2	0	0
8.91694	15.8855	2	2.85867	0
-35.9287	8.06533	5	0	0
6.37314	14.354	2	2.5609	0
17.6359	-5.51318	1	0	0
8.75852	26.8273	2	0	0
-32.6023	-10.7093	5	0	0
21.0386	16.3065	4	2.32069	0
8.31511	15.6193	2	0	0
6.3639	10.7314	2	3.1043	0
23.2428	24.5731	2	1.84224	0
4.71034	24.2493	2	2.9921	0
-6.32815	-41.2636	6	0	0
12.5774	13.6092	2	0	2.6515
17.1416	-11.8425	1	0	0
12.3861	20.0363	2	2.5108	0
9.80346	26.9895	2	0	0
13.9914	12.4838	2	0	0
3.69234	11.6469	2	0	0
0.349865	13.3093	2	1.88884	0
8.10227	19.6083	2	2.5209	0
-33.8072	2.44676	5	2.74173	0
10.0005	19.9749	2	0	0
8.17672	20.9964	2	3.07638	0
4.07626	12.6368	2	0	0
7.65358	9.8075	2	0	0
6.63583	10.5752	2	3.3687	0
7.82904	15.9819	2	3.10201	0
13.1118	11.1182	2	1.80905	0
5.50571	23.7425	2	0	0
24.6648	-20.0849	1	0	0
12.688	15.1507	2	1.34048	1.99022
-3.08513	42.1739	7	0	0
19.8989	-10.3646	1	1.75316	0
15.0666	16.034	2	1.77681	1.41447
14.3957	15.5795	2	2.31358	0
9.05853	24.4343	2	0	0
-25.638	26.5	8	0	0
6.71178	19.8613	2	0	0
13.2951	12.3478	2	2.9603	0
11.6029	8.78827	2	1.84493	0
18.4331	-7.93606	1	1.11653	0
23.1188	-22.6831	1	0	0
7.45977	22.2279	2	2.22678	0
14.7494	11.2455	2	2.00065	0
20.5971	-4.1519	1	0	0
2.18597	12.0859	2	0	0
10.6388	20.2487	2	0	1.12503
5.87873	28.5021	2	1.4072	0
4.96341	16.4028	2	1.82241	0
-10.5245	-35.7109	6	0	0
16.5541	11.25	2	2.43261	0
1.05243	16.9066	2	2.42939	0
15.6659	11.4958	2	1.72009	0
25.0383	-22.8688	1	0	0
-8.41894	14.7615	2	0	0
-32.6172	5.57059	5	2.93723	0
18.8641	-11.8801	1	0	0
26.7398	-19.4392	1	0	0
9.99502	24.5338	2	2.60168	3.71513
5.62937	17.8297	2	2.73452	0
7.56212	21.8889	2	0	0
6.26434	18.8004	2	3.16414	3.1153
14.117	7.42535	2	0	0.921786
7.59791	27.1762	2	0	0.891526
11.0891	24.5393	2	0	0
14.9362	13.6753	2	0.863942	0
7.60066	22.6645	2	0	0
7.93303	8.22268	2	0	0
19.5386	7.25051	2	2.09589	0
12.4087	12.2735	2	3.30631	2.29061
10.7619	20.3044	2	1.47123	0
6.65571	10.4866	2	2.73902	0
16.5109	-6.83352	1	1.64038	0
9.21633	18.681	2	0	0
5.93352	13.287	2	2.76011	0.97493
11.544	16.4172	2	1.72387	0
14.7274	10.9877	2	0	3.25071
14.8456	17.8631	2	3.71506	0
8.12866	19.7295	2	4.00832	0
-36.8733	7.83461	5	3.93937	0
23.146	-23.0056	1	0	0
6.29264	11.3554	2	0	0
35.5904	14.0829	10	0	0
17.2546	-7.57383	1	0	0
-33.789	2.20257	5	3.48036	0
-38.3506	6.09971	5	3.69464	0
25.1687	-0.354628	4	0	0
10.0533	13.4869	2	2.72133	0
14.8891	10.1276	2	1.62596	0
10.4362	13.5907	2	0.829493	0
10.0692	22.8496	2	3.25535	2.20258
21.7202	-1.95259	4	0	0
17.0661	1.30535	2	2.17203	0
7.78589	26.8915	2	1.16793	0
-7.4726	-28.4784	6	0	0
9.55264	15.8873	2	2.37614	0
-27.4525	-2.49655	5	3.2589	0
7.18777	25.3688	2	1.9703	0
3.72695	21.0528	2	0	1.22695
35.0963	14.2278	10	3.18379	0
21.028	-23.0817	1	0	0
7.2528	11.0978	2	1.79426	0
16.7985	-10.4889	1	0	0
6.69073	15.5398	2	3.69452	3.65269
10.2497	12.6797	2	1.68415	1.57992
17.3265	19.5972	4	3.58983	0
3.4287	17.1857	2	0	3.50743
8.61268	21.5922	2	2.0001	1.80437
-5.10854	-41.1044	6	0	0
-3.92097	42.6197	7	0	2.20007
11.6537	18.4584	2	0	0
-33.3253	2.74272	5	0	1.55879
-0.133276	7.85859	3	0	0
-7.25733	38.7251	7	0	0
-32.9961	5.18406	5	4.48765	0
4.97212	9.37966	2	0	0
12.1799	11.5426	2	1.03621	0
-34.5147	7.38446	5	3.73158	1.96132
9.51536	11.4816	2	0	0
13.814	14.555	2	0	0
10.0283	21.7359	2	2.83397	0
21.6621	-9.65591	1	0.795283	0
9.0613	18.5226	2	0	0
17.1794	5.89645	4	0	0
11.6881	17.0124	2	1.59269	3.89474
12.5176	20.9121	2	1.97992	0
13.1646	13.8643	2	2.50276	0
13.9806	9.59267	2	1.94986	1.09489
7.21024	13.6411	2	0	3.1558
8.58137	19.0858	2	0	4.50115
16.0739	5.50547	2	3.424	0
8.13528	25.0597	2	0	2.95684
10.6193	24.1971	2	3.12637	0
13.291	9.61776	2	1.79093	0
9.19415	21.4346	2	2.68878	1.54457
7.92113	14.7175	2	0	0
6.15631	15.753	2	0	0
16.0007	10.6864	2	0	0
11.7903	21.5834	2	2.68076	1.02726
-28.2796	-0.272134	5	2.9632	0
5.59929	13.9507	2	3.41483	0
6.17981	13.0613	2	2.00592	0
16.9132	9.52597	2	0	1.46442
16.5096	6.56152	4	1.22177	0
16.3231	9.03036	2	0	0
19.7776	11.4277	2	1.09252	0.964864
14.6775	17.9447	2	3.607	1.79524
13.6895	25.8604	2	1.95592	0
4.07236	21.0544	2	0	0
5.9637	8.78205	2	1.98208	0
8.02522	14.6169	2	2.471	0
-6.23293	-41.378	6	0	0
3.55281	12.8344	2	0	0
15.9834	5.10221	2	3.77961	0
23.6676	-1.50284	4	0	0
-6.09939	-28.2678	6	0	2.64759
7.53965	19.2658	2	0	0
31.3491	-10.3229	1	0	0
4.90835	9.56212	2	2.73767	0
13.9573	15.3823	2	1.61297	0
18.6948	-9.94413	1	0	0
24.6326	-5.62103	4	0	0
14.5658	9.05108	2	1.25276	0
-7.03801	39.8142	7	0	0
16.231	-6.23005	2	1.80905	0
10.8665	5.96968	2	3.31681	0
7.76873	10.0266	2	4.00269	0
20.9881	-22.8044	1	0	0.720475
24.1114	-1.3447	4	0	0
6.78684	10.8656	2	2.11264	0
-33.4106	8.13086	5	3.11307	0
18.9735	-18.3644	1	0	0
-5.95604	-27.8637	6	0	0
11.4662	17.772	2	3.40333	1.87282
15.6793	13.9452	2	0	0
-35.0377	8.40613	5	4.8424	0
-37.5634	7.29732	5	4.40265	0
14.6064	15.3086	2	0.782827	0
14.1438	14.1007	2	2.12326	0
7.9777	24.9097	2	1.27517	0
14.9353	-8.74265	1	0	0
21.9846	8.25991	2	0	0
14.6389	8.17316	2	0	0
3.83612	11.0953	2	1.9935	0
6.06229	15.201	2	2.0037	0
2.98469	16.6691	2	1.57271	0
10.4582	7.75774	2	0	0
8.42538	12.8575	2	0	0
5.99997	20.4005	2	3.2573	0
12.1293	24.9803	2	3.73356	0
8.42001	25.9576	2	1.97225	0
15.2774	13.0743	2	3.38875	0
10.7553	27.589	2	0	0
4.02474	13.1438	2	0	0
14.1244	11.155	2	2.05923	0
23.0755	-21.6559	1	0	0
10.4399	26.425	2	0	0
16.0727	7.13542	2	2.82287	0
11.5581	17.0303	2	2.95719	3.50609
9.04791	8.81624	2	0	0
8.70374	9.68353	2	0	1.79751
-14.8824	-30.9656	6	0	2.34581
4.80444	21.3018	2	2.75725	2.63392
-5.19413	41.9123	7	0	2.39944
9.51969	23.0616	2	2.31163	2.71416
2.02933	12.6408	2	0	0
-33.2117	7.95143	5	0	3.19881
11.9313	16.2078	2	3.71846	0
11.7477	12.7835	2	3.61717	0
15.3747	10.7031	2	3.0667	0
8.78306	24.3272	2	3.07473	3.54291
-33.4301	-11.336	5	0	1.28878
16.2425	6.14799	2	2.36352	0
-33.7099	2.26193	5	2.12977	0
6.86294	27.6958	2	3.5984	0
10.5372	8.24123	2	0	4.73163
8.79501	24.297	2	3.07552	0
-33.0395	2.3526	5	0	2.17055
8.11774	24.7064	2	0	0
9.51753	16.1374	2	2.94859	3.16814
6.9491	16.7853	2	0	4.20343
13.1772	16.3933	2	2.38661	2.93196
12.7329	12.4748	2	3.46782	1.48799
9.68533	13.5286	2	3.14263	0
4.44724	18.1825	2	0	2.57614
5.02042	10.0117	2	3.51848	0
-33.6696	6.463	5	4.76609	0
18.0755	10.143	4	2.22711	0
16.3773	-5.4922	2	0	0
3.55784	15.5608	2	1.32547	4.15876
-33.4917	8.90276	5	3.41483	0
16.2336	17.5596	2	2.71104	0
3.67596	23.2234	2	0	0
9.32559	9.46323	2	0	3.52806
5.11862	11.0364	2	0	0
11.8676	16.2615	2	0.774917	5.14625
11.5833	14.531	2	3.13924	2.8036
-33.8555	8.39447	5	3.2426	2.07369
19.435	-8.2448	1	0.982499	2.23832
19.1054	-4.44633	2	1.62851	4.06989
10.3658	15.2237	2	3.40769	0
11.8602	16.9396	2	1.332	3.98111
34.532	14.7408	10	0	0
5.17065	17.4912	2	3.00234	0
10.2416	14.9708	2	2.03901	0
-33.4367	7.44437	5	2.18944	0
11.6573	18.2479	2	2.68266	1.04713
15.308	21.6686	2	0	0
8.63465	12.3261	2	1.00742	0
15.877	17.3848	4	0.930906	0
13.2564	13.8849	2	1.74364	2.24559
16.0307	16.9902	2	0	0
18.2153	-7.86475	1	0	0
2.59501	11.4073	2	0	0.876029
13.0935	10.7588	2	1.20819	0
10.7556	21.3125	2	3.07417	0
13.7185	20.503	2	1.5706	0
11.7211	10.552	2	0	1.07428
15.914	-6.92689	2	1.62041	0.759589
-33.271	6.17219	5	4.66647	0
-37.0219	7.81464	5	3.64308	0
5.40584	8.84456	2	0	0
11.7337	21.8571	2	0	0
7.08292	21.4948	2	0	3.02434
11.3008	12.7041	2	0	0.726874
13.1189	5.58934	2	1.31282	0
7.70597	11.5629	2	0	0
13.7312	20.5897	2	3.51928	0
17.2632	12.0597	2	2.59399	0
0.379302	11.6533	2	0	0
-6.83445	-28.8936	6	0	1.51234
11.5824	14.4088	2	2.72359	3.23861
9.27513	27.1305	2	0	2.72525
8.28254	17.7402	2	1.04593	0
8.19587	21.4462	2	0	2.22308
10.2269	7.78422	2	0	0
24.3599	-2.78504	4	2.68076	0
15.4128	-6.68276	2	0	2.97136
6.28979	8.37847	2	0	1.91329
7.56892	18.7948	2	2.20941	0
12.7042	13.3462	2	3.06254	1.29455
-37.116	7.44444	5	1.41825	0
12.334	-9.21282	2	0	0
5.20164	26.8771	2	1.62008	3.41863
8.64398	26.2466	2	2.38646	0
20.2409	9.0632	4	1.93363	0
8.53893	10.89	2	2.40245	1.08923
-35.8012	5.73097	5	3.01731	0
17.0243	12.2108	2	0	3.2874
4.85079	16.0809	2	2.98866	3.11129
24.8715	-22.92	1	1.24014	0
6.62612	13.5802	2	1.60944	1.89015
6.30342	19.8527	2	0	0
3.87845	17.463	2	3.38474	1.72842
7.0338	23.4552	2	0	1.34508
-7.63255	12.0963	0	2.84891	0
8.92871	26.2548	2	0	1.77675
22.2406	-4.01556	1	0	0
6.93572	14.6309	2	3.71612	2.23897
5.67378	18.9641	2	4.095	0
8.7773	15.8317	2	3.26219	3.64701
6.84728	28.4256	2	2.76687	1.83745
10.9978	14.3959	2	3.91143	0
7.09722	14.1186	2	0	1.22161
5.40246	9.10249	2	0	0
-27.317	27.5712	8	0	0
21.8456	-3.88526	4	1.87691	1.8114
19.9531	-13.1392	1	0	0
20.9359	-3.94785	1	1.69641	3.28468
6.91199	12.7235	2	2.59214	0
22.3031	-22.1092	1	0	1.31084
-8.82579	-28.9321	6	0	0
3.646	14.7225	2	2.89936	1.49923
15.6674	21.3518	2	2.79793	0
16.125	-8.52648	1	0	0
-37.8546	7.48889	5	1.83115	3.59023
-34.8508	8.19248	5	4.74553	4.33161
10.1639	19.8525	2	2.04607	1.86471
5.09433	26.3655	2	2.89639	0
18.5948	-12.2333	1	0	1.92946
17.8788	-11.2335	1	0	0
-35.5523	1.09911	5	2.29823	3.46238
8.28144	15.5258	2	4.10442	0
6.36355	16.987	2	1.65136	0
8.39827	12.6556	2	3.09142	2.62041
2.56979	13.9125	2	0	2.81964
12.2741	8.68584	2	0	0
20.5149	-5.51527	1	1.32466	0
12.8526	19.1563	2	2.59577	1.35985
17.1852	-5.0881	2	0	0
21.0419	-5.07245	1	0	0
4.24472	14.1872	2	1.8185	0
8.79274	7.72168	2	0	1.58911
16.6834	12.7038	2	0	1.53222
-4.05623	18.1178	3	0	0
16.4782	-5.65759	2	0	2.86341
13.5939	17.4947	2	1.65907	1.43765
17.498	26.3012	4	0	0
-33.7054	3.83448	5	0	2.79707
12.8253	13.1568	2	1.34718	0
17.3861	-12.4347	1	1.45516	0
5.04714	8.08577	2	0	2.69946
9.00532	13.0842	2	3.3942	0
10.1607	8.3134	2	0	0
2.99222	14.6085	2	0	1.49573
11.3961	13.4017	2	3.56146	1.219
21.2712	15.91	4	0	0
3.71204	14.3801	2	0	3.55464
6.05371	11.9498	2	3.17802	0
-34.9136	8.19323	5	3.08117	1.66686
22.891	-17.5939	1	0	1.13596
-5.80922	-27.5281	6	0	0
-28.0496	-1.67554	5	2.76931	1.11035
13.5392	17.4743	2	0	0
15.0466	9.27811	2	0	0
-7.01696	-29.0777	6	0	0
5.02035	24.3718	2	2.78178	0
8.19473	26.2576	2	1.31581	1.55642
4.74719	7.73511	0	0	0
10.7524	19.4168	2	2.91188	4.59407
21.5593	15.7534	4	0	0
14.8723	9.99989	2	3.78007	0
17.2277	-8.53978	2	0	0
5.40041	15.6118	2	3.28616	1.49065
6.30313	12.8802	2	3.35648	1.37214
14.7197	8.5757	2	1.94728	2.55636
16.8818	18.6345	4	3.66962	2.55885
17.5269	-11.016	1	0	0.966678
12.9625	21.4537	2	0.872203	0
6.55741	28.4574	2	2.31368	0
8.76856	10.9922	2	2.71367	0
18.335	-10.8042	1	0	0
13.6324	16.7995	2	0	2.82771
4.1811	14.4534	2	0	0
11.6982	18.5718	2	3.1688	0
-33.2675	8.1444	5	3.24142	0
10.9581	8.08533	1	0	2.63063
14.1233	7.5457	2	0	0
-36.4315	6.73167	5	0	1.82984
-8.67927	39.4623	7	0	0
12.8271	17.6961	2	0	0
9.09662	19.1196	2	2.32457	0
24.0886	-22.4384	1	0	3.35924
10.9804	17.5773	2	2.28386	0
4.61738	12.4227	2	2.57479	0
13.0728	19.4842	2	1.19022	0
34.6656	14.3626	10	2.05507	2.53805
15.2478	8.63563	2	2.59081	0
18.5487	-11.3991	1	0.892972	1.61759
6.21924	22.4212	2	0	0
7.16897	25.5546	2	1.73647	0
5.99485	12.23	2	0	2.51476
11.6579	12.8573	2	1.09015	0
6.41132	14.5213	2	0	0
12.851	10.239	2	3.17379	0
11.2736	18.4964	2	3.24989	2.89397
9.10264	11.8772	2	0	2.70201
15.3771	-11.7385	1	1.9924	1.59488
-38.0928	6.74481	5	0	0
16.1617	19.7226	2	1.65778	0
-33.6977	2.42556	5	0	0
4.27528	19.2305	2	0	2.67522
10.9308	20.8052	2	2.60888	3.13559
7.58765	19.8589	2	2.90227	0
9.26998	16.2719	2	2.06043	1.72236
9.36317	19.8874	2	0	0
5.94805	26.7172	2	1.91059	0
-34.1692	7.881	5	2.04974	4.08032
6.08241	20.9343	2	1.73455	0
16.8224	12.7551	2	0	0
16.2797	2.51064	2	1.97966	0
7.9294	15.1317	2	0	2.3469
9.15114	22.532	2	3.14886	0
11.7563	11.7716	2	3.68802	0.702219
-6.60665	-27.5325	6	0	0
5.02252	10.1117	2	0	2.14387
8.31253	22.361	2	1.75627	0
15.5948	-8.31331	1	0	0
23.8623	-16.6179	1	0	0
19.3526	9.5268	4	1.19953	0
7.64355	11.8648	2	0	0
10.3321	24.7294	2	0.906035	0
11.3859	17.466	2	1.85282	0
34.0197	14.1725	10	0	1.57362
22.8165	-22.0657	1	0	0
7.32751	28.5713	2	0	2.8848
15.4456	-7.65631	2	0	1.72
-3.17219	43.1085	7	0	0
10.8586	13.5178	2	1.62073	0
15.5593	8.33678	2	0	0
10.2572	23.5047	2	2.93183	2.91536
-33.831	6.79816	5	4.66272	0
1.8551	19.845	0	1.64593	0
11.4306	25.2488	2	0	0
-7.22948	-29.0456	6	0	0
-15.3248	-29.2513	6	0	0
24.3657	-6.24907	1	0	0
19.5804	7.35438	2	1.85192	2.99856
13.9975	13.1962	2	2.44271	4.19224
19.6662	11.3955	2	0	3.98612
4.92297	14.8244	2	2.62854	0
17.7643	11.1088	2	1.51206	0
32.5076	13.9497	2	3.22234	0.684949
34.9665	13.9864	10	1.28426	3.62681
35.2736	14.2908	10	1.37247	0
5.68884	28.4587	2	0	0
17.3373	9.53887	2	0	0
34.4952	13.8034	10	2.56071	0
15.4847	11.4692	2	0	1.97912
3.5242	15.3005	2	1.96185	0
14.9753	-9.53971	1	0	0
4.05458	11.1617	2	2.43166	0
17.3984	9.59328	2	0	0
14.55	12.382	2	1.97136	0
6.30543	22.6182	2	0.991687	0
9.83037	20.7808	2	0	3.28307
18.0613	9.17936	2	2.07237	0
7.42991	25.5886	2	1.02864	0
13.2878	16.3761	2	2.45344	0.814068
8.4087	15.453	2	2.71061	0
10.9015	11.105	2	0	0
13.1513	13.8243	2	0	0
-5.9553	-29.593	6	0	0
7.32728	21.5034	2	2.45703	0
-33.6012	8.01162	5	3.73045	0
4.07052	14.3929	2	0	0
9.49961	9.29399	2	1.82852	0
11.6117	11.4143	2	0	0
12.8301	14.4411	2	1.76451	0
7.33623	17.3227	2	0	1.4079
11.3069	20.1624	2	1.55171	3.8657
22.7643	1.07538	4	1.23727	4.07743
18.6532	-8.72126	1	0	0
15.2214	9.4141	2	0	0
-13.1476	-31.61	6	0	0
-19.0039	35.4429	9	0	0.893142
0.506086	22.6764	4	0	5.18942
16.9386	11.4688	2	0	0
23.9797	15.4557	4	0	1.89939
-9.8962	40.827	7	0	0
14.6024	10.1292	2	1.1277	4.31503
-37.89	7.22942	5	1.37744	4.6155
19.9462	17.0236	4	1.18911	0
25.2725	-1.61471	4	0	0
18.839	24.3788	4	0	2.88754
-9.08639	39.2958	7	0	0.845701
19.8129	16.7476	4	2.22031	0
-17.115	-29.5193	6	0	0
27.2608	-11.2251	1	0	1.81894
-19.137	36.1798	9	0	1.61603
24.6507	15.455	4	0	2.12197
-34.1354	1.3915	5	2.08904	3.51525
5.66198	23.3225	2	0	0
22.0128	24.7278	4	0.887303	3.49018
-9.78461	40.1521	7	0	1.50221
-19.7702	33.9008	9	0	2.59922
20.65	23.5887	4	0	0
25.7578	0.553795	4	0	1.28891
22.5734	20.9933	4	1.42087	0
-7.35105	-36.1049	6	0.951883	4.53304
23.56	18.9272	4	2.50665	3.14263
18.0597	-3.94157	2	0	1.13524
-18.8266	36.3245	9	0	3.35831
-33.5191	-11.5131	5	0	0
19.5175	20.0152	4	1.67581	0
-34.8402	-0.424654	5	0	0
19.7932	18.7294	4	0.730927	3.29288
13.3103	24.3625	2	1.85056	0
20.13	22.7686	4	1.08649	1.8848
18.4547	12.6453	4	0	3.492
15.8008	24.958	2	2.40805	4.09595
22.466	22.6686	4	0	0
20.7628	24.488	4	0	0
-34.8163	-0.513474	5	0	3.78717
12.1411	25.2168	2	0	2.44656
25.5612	-8.01345	4	0	0
25.5448	-2.83904	4	0	1.74578
14.3295	23.5758	4	1.16201	0.707552
22.2018	21.1023	4	0	0
23.7348	0.244328	4	0	0
22.2774	17.859	4	0	1.69192
-19.7357	35.4356	9	0	0
2.84807	8.64045	2	2.52052	0
-16.9109	-29.1447	6	0	0
-32.8603	3.24172	5	2.63692	0
12.5961	14.9258	2	2.38988	3.42901
23.1852	23.9638	4	0	0.992327
3.89903	20.7552	2	1.87808	0
20.6265	21.4964	4	0	0
26.8612	-4.69771	4	0	0
18.7834	21.0612	4	0	3.78581
26.5295	19.3147	4	1.54602	0
-15.6631	-29.202	6	0	0
-10.0351	40.7272	7	0	0
20.9063	20.2782	4	0	1.10763
23.3724	-2.29743	4	0	1.67001
23.6286	20.3406	4	0	4.34967
7.42797	20.5871	2	1.76438	3.73639
18.0088	18.0801	4	1.72633	1.12306
16.9134	18.46	4	2.64681	0
20.8576	18.3745	4	0.862832	0
-8.31535	42.3135	7	0	0
-18.926	36.2276	9	0	2.03476
-19.1968	34.513	9	0	3.11787
24.5597	13.8271	4	0	0
21.2121	18.7615	4	2.85198	0
22.5811	23.1818	4	0	0
16.7299	22.9725	4	0	1.8114
25.0568	20.4776	4	1.97545	2.45893
17.3284	24.3295	4	0	0
-13.7826	-29.8814	6	0	0
-19.8828	33.8114	9	0	1.14772
-4.48315	39.2907	7	0	0.967486
24.2872	-4.4531	4	0	0
18.6329	24.741	4	0	0
-9.61615	-21.5108	6	0	0
21.4132	24.7429	4	0	2.50587
-15.1645	-31.1757	6	0	3.19089
13.9592	18.5608	2	0	1.55627
2.54434	8.88378	3	0	0
19.8626	24.819	4	0	0
24.9697	18.383	4	0	2.46814
23.9381	19.4348	4	1.78595	0
23.0097	24.5358	4	0	1.97119
23.8814	-3.61087	4	0	3.27549
24.4931	-2.42134	4	0	0
21.9185	17.0328	4	2.16189	2.35835
-9.8409	40.6964	7	0	0
22.315	22.8399	4	0.742278	2.11476
23.2633	-19.9101	1	0	2.24445
3.35546	22.0458	4	2.12911	2.50273
18.5928	19.9514	4	1.48165	0
14.8344	21.2826	2	0	0
24.6477	-2.68338	4	0	0
9.44458	11.93	2	0	0
-6.49754	-40.9365	6	0	0
13.1338	22.6428	2	1.7979	0
-20.1569	33.7393	9	0	3.14041
26.7281	-7.6159	1	0	1.0776
-9.93614	40.5877	7	0	3.37253
20.7364	24.6262	4	1.23675	1.23415
13.4627	17.6606	2	2.46968	0
22.1525	22.9692	4	0	0
10.7391	27.7146	2	0	1.82458
20.6924	23.1839	4	0	2.82363
17.6047	23.9452	4	3.17813	0
-15.6372	-31.1145	6	0	0
19.3772	-18.6222	1	0	0
23.228	-20.1747	1	0	0
16.4926	14.0764	2	3.59424	1.89134
5.28031	10.6582	2	0	0
4.59126	20.9348	2	2.61905	0
10.4992	19.7258	2	0	0
-7.40305	-36.0248	6	0	0
20.0003	20.953	4	0	0
-33.3883	3.42766	5	0	0
-4.61365	-42.4186	6	0	0
-4.09748	42.107	7	0	0
24.3422	-4.10299	4	0	0
20.6565	21.0025	4	0	0
22.9099	20.8186	4	0	0
23.9844	16.282	4	0	3.15265
29.5961	-8.14291	4	0	0
3.46066	8.89377	2	2.95465	1.58155
14.1833	23.5755	2	2.83991	2.43739
-11.3237	-32.6803	6	0	0
30.8931	-10.0301	1	0	0
20.0307	22.4832	4	0.913569	0
21.1499	13.9405	4	0.695505	0
19.6079	16.929	4	2.12245	0
-16.3959	-28.5971	6	0.863466	3.47067
25.9833	19.5276	4	0	1.26641
20.4632	17.4884	4	0	1.26231
18.0953	20.1325	4	0	1.31761
-20.0762	34.5352	9	0	1.6838
16.8128	17.3037	4	1.87107	1.01476
21.849	23.3177	4	0	0
20.2535	25.4009	4	0	2.15506
18.0912	21.481	4	0	2.3982
25.3312	-9.06895	1	0	0
-10.0791	40.3835	7	0	2.01702
24.4334	15.9567	4	0	0
0.41598	22.769	4	0	2.76317
28.4251	-12.8975	1	0	2.89133
20.4813	17.3585	4	1.19921	0
19.5375	23.9183	4	1.20474	1.74422
-26.0638	28.6307	8	0	1.68774
24.2197	0.0137273	4	0	0
20.2707	24.4677	4	0	0
3.96915	4.74721	3	1.6276	1.9128
-13.8395	-30.6992	6	0	1.04701
-9.23329	41.1948	7	0	0
3.94225	9.01586	2	3.02381	0
17.7035	19.2033	4	0.873177	3.67973
12.0162	23.3654	2	1.01712	0
-19.3553	34.5551	9	0	1.23727
-31.7487	-10.5388	5	2.94995	0
20.088	19.1868	4	2.27668	0
-15.6622	-29.0184	6	0	0
21.986	-23.0542	1	0	0
30.9974	-10.465	1	0	1.25842
11.857	25.3988	2	0	0
22.282	12.6174	4	2.34714	0
20.5106	17.2618	4	0.893313	0
20.2641	24.4246	4	0	0
-4.59243	38.998	7	0	1.24832
16.215	11.5172	2	0	2.78486
18.359	17.9777	4	0	0
-19.2413	34.9233	9	0	1.35417
24.7748	-17.9347	1	0	0
-2.70112	18.414	4	0	0
31.3094	-12.0377	1	0	0.990408
13.9317	25.4526	2	1.03903	0
23.9271	-4.35862	4	0	0
-7.30058	38.616	7	0	2.24846
-19.0603	35.6187	9	0	1.51538
18.1766	10.4257	4	3.39752	2.92365
18.1872	21.1325	4	0	1.14014
18.5216	-13.4157	1	0	0
24.4868	-21.4187	1	0	0
23.911	17.8049	4	0	0
28.2999	-8.97001	4	0	0
-16.9494	-33.2892	6	0	2.22963
21.9534	18.5828	4	1.61857	2.23583
21.4253	18.0186	4	0	0
22.3394	24.5005	4	0	3.13399
20.5306	15.997	4	2.31492	2.43318
22.422	14.3427	4	0	0
-15.3176	-30.9275	6	0	1.77203
18.0448	21.6774	4	0	0
12.124	23.9057	2	3.28086	1.40814
-0.0457709	19.9952	2	1.48587	2.66956
-16.269	-29.5029	6	0	1.70963
-19.9951	34.1239	9	0	3.09717
-15.3871	-33.6811	6	0	0
-19.283	34.4382	9	0	0
10.823	20.3682	2	0	0
3.4603	20.6014	2	1.1464	0
-35.4211	0.351237	5	2.744	2.09915
25.0789	20.2439	4	1.04773	0
-14.2329	-30.6516	6	0	0
7.01562	7.93369	2	0	0
25.8256	-5.18288	4	0	1.91501
18.7793	19.1939	4	1.412	0
22.9886	11.7512	4	2.17686	1.82706
14.675	23.5983	4	3.63582	0
22.7648	21.5674	4	0	2.96926
23.8002	17.8981	4	0	0
19.5395	18.1432	4	0	0
-25.5685	29.5224	8	0	0.940507
16.8914	24.9256	4	0	0
24.7763	19.297	4	2.34336	3.78312
-19.815	33.9142	9	0	3.31766
9.51814	20.3256	2	0	0
22.4693	15.3535	4	0	0
6.28342	18.6227	2	2.87467	1.98397
20.5056	18.0191	4	0	1.84553
-10.2443	40.0763	7	0	2.99741
21.4453	12.8008	4	0.634778	2.33883
22.4328	-21.8314	1	0	0
21.7376	24.2144	4	0	3.03591
17.2532	7.33081	2	1.86609	0
20.192	22.291	4	0	1.48812
24.1775	20.7559	4	3.10029	0
20.9281	13.1515	2	2.58695	2.34891
24.3262	-2.12309	4	0	2.9875
-19.2858	36.5714	9	0	0.845701
24.5172	-5.57422	4	1.07721	1.92645
24.0477	-4.15823	4	0	1.46429
24.6497	-0.203118	4	0	0
-33.8878	6.23541	5	2.05744	1.2789
28.8203	-10.589	1	0	2.46175
20.8319	15.0443	4	0	0
26.9336	19.3868	4	0	0
25.5769	-8.19168	4	0	2.2331
-34.904	2.64263	5	0	3.27543
21.442	24.6144	4	0	1.5791
17.2029	17.4678	4	0	1.99317
27.8364	-8.14613	4	0	0
20.8026	15.5917	4	0	0
20.546	17.5017	4	0	0
22.6401	20.0897	4	1.46416	0
20.7114	19.3336	4	0	0
-9.91523	40.3428	7	0	0
20.27	-16.6786	1	0	2.09199
26.0976	18.4402	4	1.12062	0
-13.8134	-30.2658	6	0	2.52527
19.9048	24.0792	4	0	1.22085
12.4127	24.0713	2	0.88479	1.84808
15.2104	18.988	4	1.44244	1.45566
-36.3562	5.80592	5	1.33592	1.1947
20.7747	25.1402	4	0	0
28.6252	-9.5539	1	0	1.02853
24.4862	16.9262	4	0	1.20491
20.263	-13.2031	1	0	0
21.6893	20.935	4	0	0
5.13963	20.3046	2	2.7591	2.91881
15.3312	22.2627	2	2.37481	0
21.2106	19.9975	4	2.13206	4.32246
18.7011	-8.88303	1	0	0.923979
23.4313	20.2878	4	0	0
22.8885	18.5039	4	0	0
20.2663	17.8341	4	0	2.13682
5.36072	21.133	2	2.18885	2.60643
22.3797	21.6642	4	0	0
-35.767	1.75304	5	0	0
-8.3831	38.7992	7	0	0
-16.6964	-32.8206	6	0	0
21.4679	18.4453	4	0	0
3.25918	20.5864	2	0	1.95038
20.414	15.4214	4	0	1.59186
14.1036	25.4089	2	1.27452	1.8099
21.3852	-2.89046	4	1.10397	0.679051
-19.7061	33.8694	9	0	1.5512
20.0813	16.7685	4	1.23692	0
-10.2139	40.499	7	0	0
22.3263	-15.1497	1	0	2.49571
21.2373	19.1987	4	2.34379	0
23.4588	18.369	4	1.08943	2.17387
-14.0866	-30.7491	6	0	1.84718
21.4361	22.8662	4	0.805551	3.2597
-32.0702	6.84607	5	0	2.74173
22.7797	21.7545	4	0	2.15904
17.0806	20.7934	4	3.58628	0
15.3328	19.8023	4	0	2.01243
21.0818	20.1203	4	0	0
21.6637	-1.84663	4	0	0
25.7058	16.5018	4	0	2.45698
-15.2251	-29.1461	6	0	0
-19.5127	33.9667	9	0	0
15.0155	17.3024	2	1.4759	3.74852
13.6145	15.1836	2	0	3.22489
-30.8721	-11.1949	5	2.22104	0
19.5929	19.7302	4	0	0
15.9019	-13.4787	1	0	0
-19.7621	34.2227	9	0	0
28.7869	0.425673	4	0	0
-19.9717	33.9816	9	0	0.998782
24.7308	0.614854	4	1.34048	0
-19.0941	34.9466	9	0	0
-13.349	-31.3971	6	0	1.50194
21.4182	17.3563	4	0	0
21.2011	23.1803	4	0.966476	2.79288
14.8081	17.5643	2	0.890086	1.4021
18.0351	6.65667	4	3.03711	0
-17.0165	-29.0867	6	0	0
18.3268	15.7053	4	2.04727	0
-7.96512	38.6582	7	0	0
22.1759	24.5452	4	0	0
-20.4097	34.592	9	0	0
-19.5119	34.0787	9	0	0
21.7554	20.0186	4	2.05507	0
-19.8304	33.8673	9	0	0.894936
14.1059	23.5496	2	0	0
19.9762	18.8969	4	0	1.95021
-9.27149	39.3278	7	0	0
21.8037	21.4096	4	1.76011	2.78059
24.7063	-8.35512	1	0	0
22.3083	14.3996	4	0	0
17.2919	21.8859	4	0	0
22.9407	21.9089	4	0	0
15.1551	18.7005	4	0	0
21.0571	18.7306	4	0.994898	0
22.9356	4.72626	4	0	0
11.5737	23.7961	2	3.16206	0.904807
1.59971	21.6683	4	0	1.85146
20.216	25.8951	4	0.944427	0
19.5662	-14.2674	1	0	0
24.7329	-0.264471	4	0	0
-18.9396	36.2157	9	0	0
22.3104	21.3117	4	0	0
21.2093	20.5093	4	1.6281	0
-7.35391	42.7053	7	0	1.92846
-19.0298	35.8798	9	0	1.29677
23.4467	22.091	4	0.819923	0
23.9336	-16.0237	1	0	1.8211
13.9558	18.5456	2	0	0
25.2178	-3.80129	4	0	0
25.2442	1.19188	4	0	3.07306
-1.13808	10.9206	3	0	0
25.8196	-18.7052	1	0	0
0.725381	14.3376	2	2.89793	0
10.4081	18.4013	2	0	0
-15.7505	-31.2156	6	0	0
-33.5516	8.30209	5	2.35537	3.29238
18.9977	14.36	4	0	0
23.7678	-14.1237	1	0	0
-9.73816	41.4562	7	0	0
24.9776	-0.614626	4	0	0
21.6497	21.5575	4	1.12475	0
-8.85392	-39.9008	6	0	0
22.2835	-21.4301	1	0	0
24.227	-3.06057	4	0	0.844791
-20.1174	34.996	9	0	0.946737
18.1532	22.0767	4	0	2.52
17.0748	-12.2441	1	0	0
20.5174	19.7921	4	1.69278	2.33975
16.8135	-11.9589	1	0	0
26.5724	0.316876	4	0	3.75179
24.6322	19.6321	4	2.00032	1.07657
11.6722	26.4036	4	0	0
-13.1787	-31.4583	6	0	0
20.0582	15.3809	4	0.698896	1.15863
-33.7998	3.73856	5	2.85888	2.99698
28.5067	-11.5345	1	0	1.19486
19.8123	23.5884	4	0	2.11665
23.2388	23.6254	4	0	0
20.3742	23.0739	4	0	0
23.1423	8.81862	4	0	0
32.5319	15.7141	4	0	0
23.4078	14.0757	4	0	0
21.7945	19.5194	4	0.903931	2.36004
19.4435	-17.8811	1	0	3.58317
23.2544	21.7702	4	0	1.83309
24.3992	-21.6073	1	0	0
17.23	-12.6031	1	0	0
32.5294	15.6986	10	2.08102	0
28.6768	0.640537	4	0	0
25.2727	22.9359	4	1.18935	0
-20.1583	34.0959	9	0	0
11.7658	16.001	2	0.798966	0
15.2753	22.6247	4	1.58247	0
3.03972	20.4183	3	0	0.896221
-6.61244	43.0095	7	0	1.64627
-33.0193	3.30586	5	2.1436	0
19.3897	21.4986	4	1.26614	2.39314
12.5464	14.4888	2	2.8184	0
-19.2145	34.7346	9	0	1.05426
23.3203	-3.3215	4	0	1.93451
19.6175	25.775	4	1.19237	1.75879
18.4697	18.9014	4	0.934646	3.30019
-33.4077	2.65966	5	2.58777	1.25842
23.596	23.5067	4	1.27295	0
4.07349	22.4022	2	1.69933	3.5632
18.7878	17.667	4	1.36395	0
22.0496	20.156	4	0	1.32405
-32.198	6.968	5	0	0
-17.5286	-29.8432	6	0	0
15.3543	18.158	2	0	3.01426
24.8261	23.3878	4	0	2.55201
-6.53318	-26.0204	6	0	0
16.0829	21.2919	4	0	0
-8.20973	42.5237	7	0	0
33.9122	14.8996	10	0	3.28565
23.2552	-3.00775	4	0	0
2.27674	9.10217	0	0	2.59266
19.178	19.0931	4	0	0
-8.78664	42.4283	7	0	0
-19.5382	33.7088	9	0	2.16176
-35.1889	0.946082	5	3.05575	0
-19.0131	35.1088	9	0	2.98489
25.2602	-1.51426	4	0	1.48861
-19.1998	34.8207	9	0	0
-27.6918	-5.49057	5	4.20228	0
20.7667	16.7901	4	0	0
18.6956	5.28476	4	0	0
-18.7453	33.1799	9	0	0
19.8566	23.3047	4	0	3.20113
21.6524	22.4714	4	0	1.17176
24.2728	16.3063	4	0	2.44439
-18.9379	36.0229	9	0	0
21.5547	12.8257	4	0.757657	3.78391
18.7604	14.3269	4	0.870748	1.73937
15.5939	22.8571	4	0	0
19.2412	16.9847	4	1.58109	3.16586
28.2614	-11.1075	1	0	1.39719
19.0285	21.8408	4	0	0
19.6697	22.3803	4	0.973391	0
9.94934	23.9618	2	1.52206	0
20.4758	9.26068	4	1.8012	2.75541
18.7561	19.6299	4	1.42063	3.0586
-4.89757	42.1187	7	0	2.13173
-16.8326	-28.897	6	0	0
15.8796	9.81636	2	2.56283	0
21.7451	17.7163	4	1.24965	0
21.9367	25.1143	4	0	0
-35.6067	-1.66296	5	0	0.959368
22.8876	20.134	4	0.891356	3.01745
-9.68956	40.3587	7	0	0
0.808973	13.4858	0	0	1.16732
-19.3847	35.0433	9	0	0
20.9053	19.7837	4	0	0
-7.58038	-36.032	6	0	0
23.1859	-22.1307	1	0	3.90313
17.3873	25.9475	4	0	0
-17.5001	-29.031	6	0	1.3728
16.752	11.6587	2	0	0
27.8998	2.50568	4	1.39536	0
19.0356	17.9609	4	0	0
-33.4442	8.08171	5	2.1047	0
18.6125	14.5725	4	0	0
23.041	14.519	4	1.96308	0
-8.17143	42.4041	7	0	0
23.3234	23.7734	4	0	2.04387
26.4306	3.36289	4	0.938703	0
-13.3803	-31.9064	6	0	0
18.0261	-14.2336	1	0	2.06975
22.6617	-19.3796	1	0	0
20.4853	16.1472	4	0	0
-9.93262	40.9794	7	0	0
14.768	22.6113	4	0	3.19562
-14.9145	-29.4062	6	0	1.71746
22.7821	11.8564	4	0	0
14.2472	18.9772	2	0	0
-17.3656	-28.4392	6	0	0
-17.6856	-29.2684	6	0	4.52249
-25.619	29.1622	8	0	0
21.9084	16.3394	4	0	0
14.8425	10.4445	2	0	2.01686
1.68326	21.7127	4	1.17531	1.73148
27.9986	-13.9407	1	0	0
18.7858	19.2653	4	0	2.0844
22.2167	16.8932	4	0	3.94807
24.1897	-1.12426	4	0	2.64905
-8.37705	42.3603	7	0	0
-16.0059	-28.5915	6	0	3.80247
16.2069	24.2947	4	3.04241	0
19.7649	21.1665	4	0	0
-8.03768	38.6598	7	0	2.97312
-19.7266	33.0622	9	0	0
25.1066	-3.07096	4	0	0
-4.44661	43.0671	7	0	1.35953
11.2134	26.4406	2	2.06342	1.26797
17.8444	20.2715	4	0	2.92402
26.4801	19.2167	4	0	0
-33.4531	8.28383	5	3.44176	0
21.0446	22.1933	4	1.15915	0
-16.5464	-28.9833	6	0	2.9903
23.5371	21.6592	4	0	1.1596
14.6354	22.6714	2	0	0
25.1107	18.1505	4	0	1.45945
12.7958	19.288	2	2.54858	0
22.4318	17.266	4	0	1.84583
5.82836	6.5001	2	1.83204	0.70017
21.9175	20.8746	4	0	1.2195
21.9349	-3.18576	4	0.688973	0
-9.24832	41.9441	7	0	3.66938
21.057	18.6764	4	1.18279	3.70194
-13.02	-29.4806	6	0	0.800112
19.3021	15.9516	4	0	2.60966
18.977	-20.385	1	0	0
-3.63582	16.3611	2	0	3.6531
16.2222	11.855	2	0	1.84673
24.4631	-1.62638	4	0	0
23.319	-2.25296	4	0	1.60497
19.0751	22.2423	4	0	0
25.2774	-4.97754	4	0	1.18689
2.18369	22.5815	4	1.33861	0
18.8033	16.8533	4	1.23727	0
20.621	21.3839	4	2.12348	0
-5.8277	39.0195	7	0	0
-19.9556	34.027	9	0	0
26.8897	-2.22014	4	0	1.77528
22.5141	9.38698	4	0	1.97563
-25.7751	28.6525	8	0	0
20.8498	16.9653	4	0	1.47538
-6.01835	-41.5171	6	0	2.87483
-18.9395	36.0356	9	0	0
20.2971	21.2712	4	1.1806	2.79725
16.7012	19.0399	4	0.923888	3.4002
11.7835	23.216	2	0	0
22.5714	18.6528	4	0	1.74295
21.656	22.6222	4	1.26468	3.10383
-20.0389	33.8526	9	0	3.8223
2.10511	24.718	2	0	0
22.8026	-2.83929	4	0	0
20.7498	-5.4642	1	0	3.85417
18.5175	24.1705	4	1.16595	0.754779
-36.5585	5.70672	5	0	3.03097
17.1941	20.7036	4	3.20407	0
22.6007	-21.2869	1	0	0
20.1324	23.4851	4	1.04485	1.26907
24.9505	-7.88471	1	0	1.54704
3.51106	8.99796	4	1.40302	0
-9.8888	41.1953	7	0	0
-34.7354	-0.582141	5	0	0
24.768	-2.85856	4	0	1.30749
12.1264	15.0944	2	0	0
21.6664	19.3427	4	1.47877	2.30376
-6.86644	39.8283	7	0	1.8418
16.1671	24.5683	2	2.2421	1.77122
23.7786	21.794	4	0.82199	2.79634
16.0101	21.5195	4	0	0
-13.9049	-30.2438	6	0	0
17.4285	16.1588	4	0	0
21.0379	16.2775	4	0	4.40098
18.3143	23.5588	4	0	0
-8.33615	-29.5575	6	0	2.7206
15.0722	18.6509	2	0	0
-20.064	33.8348	9	0	0
22.3035	14.1292	4	0	2.24785
-19.7984	33.55	9	0	2.07796
-36.3158	6.62802	5	2.72825	1.99899
-13.9116	-30.4185	6	0	0
22.8362	20.0769	4	2.2895	1.62106
26.0062	18.5847	4	0	0
-35.4825	0.486811	5	2.70712	1.83882
22.5221	19.272	4	2.02996	0
19.4681	25.9406	4	0	1.93603
19.0969	25.2713	4	0	0
18.0178	7.10302	4	0	1.54777
21.0455	23.08	4	0	1.90229
25.324	-8.75943	1	0	0
21.2309	18.6208	4	1.10885	0
-15.8615	-29.1115	6	0	0
15.2435	22.3081	2	1.07314	0
26.0953	18.6331	4	0.740724	0
-18.7808	33.5639	9	0	2.09339
20.1445	17.1121	4	0	3.97345
-4.85299	-42.4706	6	0	3.36162
-15.3955	-24.7737	6	0	0
-37.9425	7.66122	5	2.44897	0
30.9286	-10.2627	1	0	0
21.4331	16.0079	4	0	0
4.00009	9.13485	2	0	0
12.4148	23.5873	2	0	0
-20.1628	34.932	9	0	3.0316
-9.679	40.3396	7	1.70336	2.02595
24.3818	20.1314	4	2.24811	0
23.1311	-17.1291	1	0	0
25.819	-18.6032	1	0	0
22.615	21.5067	4	0	2.47249
0.31939	22.6768	4	2.36872	0
20.3547	14.9586	4	2.04066	0
22.9857	12.0711	4	0.939842	2.75183
-18.9971	35.9827	9	0	0
21.2235	13.1235	4	2.6795	0
-9.91732	40.1688	7	0	0
20.6003	20.0649	4	0	4.03777
-17.4989	-33.0308	6	0	0
4.49363	21.8746	2	1.22823	3.03263
18.9108	21.9567	4	1.43144	2.45317
20.5515	23.705	4	0	0
23.1036	15.531	4	0	0
19.6736	15.5414	4	2.33216	0
-9.7396	41.4064	7	0	3.79771
22.7373	18.0878	4	2.63624	0
-16.7059	-28.926	6	0	0
26.5326	19.2377	4	1.89618	0
-16.8872	-33.2716	6	0	0
-18.9515	36.0809	9	0	0
26.809	-7.78536	1	0	0
13.9686	25.6581	2	1.26486	0
-18.875	35.9304	9	0	0
4.82359	21.2734	2	0	0
34.4252	14.4168	10	0	0
24.9749	15.3801	4	0	0
17.615	25.0332	4	0	1.86864
-9.81645	39.8993	7	0	2.73902
21.4371	17.4918	4	1.76251	0
17.7859	-22.3949	1	0	1.99679
-17.007	-29.5141	6	1.39134	0
22.5282	0.337191	1	0	0
24.2958	16.7435	4	0	0
-35.5286	1.06256	5	1.61749	2.81532
21.1061	-23.8575	1	0	0
24.0263	-16.4462	1	0	2.69434
-17.4576	-29.9879	6	0	0
-34.5929	2.70021	5	2.93183	0
18.5956	12.6515	4	0	0
22.7523	17.3985	4	2.37924	0
11.7857	23.8624	2	1.69044	0
18.2362	7.34831	4	0	0
11.806	25.0156	2	1.22942	0
21.9863	16.1888	4	1.9442	1.49065
24.1451	13.1934	4	0	2.62319
-35.5617	7.28076	5	2.78629	3.00295
15.9364	9.61526	2	1.2195	1.23277
-33.0532	2.87187	5	3.21352	1.87282
-16.2853	-32.1683	6	0	1.08545
-28.8149	-2.91647	5	3.18089	1.32264
-18.9076	36.0387	9	0	3.65113
24.0922	15.3468	4	1.90545	0
21.885	16.081	4	1.45895	0
24.8708	-1.45808	4	0	0.976063
-14.3297	-29.1334	6	0	0
22.8582	17.6074	4	0	2.08163
22.0363	23.4069	4	0	0
20.6045	25.2771	4	2.22737	3.42029
19.5361	9.09754	2	0.82688	2.57591
24.8613	-8.0442	1	0	1.92745
22.7488	21.462	4	0.794883	2.15634
24.067	17.2425	4	0.947317	0
20.6831	23.694	4	0	0
-25.7894	29.1085	8	0	3.45627
24.9032	14.3762	4	0	0
21.7983	15.8094	4	2.92555	0
19.4532	18.2962	4	0	1.54399
23.6449	22.6158	4	0	2.33912
-25.1231	29.871	9	0	0
-19.0398	35.9931	9	0	0
19.725	-3.73801	1	0	0
-19.9991	34.7459	9	0	0
-34.2333	7.72516	5	3.18866	0
-0.0263539	19.5767	2	1.81398	0
-17.5086	-29.5581	6	0	2.93444
18.7528	17.1684	4	0	0
20.233	24.1474	4	0	3.58522
-9.13966	39.5127	7	0	1.83468
17.3648	25.7182	4	0.741011	0
24.0828	-22.3013	1	0	0
16.5215	-12.5778	1	1.75166	1.83446
-16.9436	-28.9423	6	0	0
-13.0264	-31.6048	6	0	1.58155
-18.8615	36.1564	9	0	0
20.8804	16.1492	4	1.94497	0
19.3585	24.7132	4	0	0
10.8708	22.0886	2	2.52951	0
9.46279	20.0043	2	1.47903	0
31.4323	-10.6502	1	0	2.67458
25.7073	-9.73001	1	0	1.14845
-15.3184	-30.7335	6	0	1.91288
-0.850962	11.0893	2	1.66617	2.49821
30.9676	-9.63229	1	0	2.56399
9.30259	25.7861	2	0	0
24.9082	11.0486	4	0	0
-9.72798	40.5854	7	0	2.55507
-18.9364	35.9082	9	0	3.15796
24.454	-5.40797	4	0	0
18.5994	24.1106	4	0	0
28.3505	-13.4992	1	0	0
-9.84355	41.2732	7	0	0
-5.50511	39.4746	7	0	0
22.7783	21.8081	4	0.790185	3.06914
19.0021	24.3693	4	0	0
-25.7779	29.1919	8	0	0
14.4332	22.7384	2	2.73631	3.06442
25.2403	16.6788	4	0.821918	2.73861
17.3087	24.9323	4	0	0
14.1602	23.5666	2	1.8038	0
14.6675	11.639	2	0	1.29677
20.5744	-24.1403	1	0	1.31104
26.5265	-1.33678	4	0.893227	3.04643
15.7852	23.3234	2	2.10075	4.39769
22.9555	16.0725	4	0	0
24.7879	-0.406214	4	0	3.32723
26.4932	18.1732	4	2.46539	4.73791
17.2877	24.9279	4	0	0
18.9328	23.269	4	0.767049	1.52412
-19.0988	32.6047	9	0	2.47697
22.3655	18.7187	4	0	3.17318
-35.8394	-0.842638	5	0	0
-6.82659	-38.9539	6	0	0
-26.2071	27.7389	8	0	3.52379
-5.06902	39.5513	7	0	2.74037
-9.67432	41.0947	7	0	1.33561
24.2406	-1.32481	4	0	0
26.185	17.3614	4	1.37456	0
-6.9808	41.8146	7	0	0
31.9739	15.9351	4	1.88385	0
21.0288	16.3099	4	0.846461	0
-18.9589	35.8506	9	0	0
-3.1743	43.3724	7	0	0
22.3434	14.3731	4	0	1.93007
25.1173	14.4238	4	0	2.43745
22.8941	24.3581	4	0	0
18.8201	15.1026	4	1.36907	0
-7.07851	-36.6811	6	1.51455	1.92896
20.7746	15.1805	4	0	1.54835
22.841	24.3992	4	0	1.96501
-13.4249	-31.3589	6	0	0
1.18052	18.8855	4	0	2.25419
22.5738	23.3316	4	0	0
26.1778	13.9692	4	0	1.88884
-35.5535	-1.47514	5	0	2.63176
-12.5022	-28.9405	6	0	2.59807
-20.259	33.5235	9	0	1.96211
20.7037	24.4378	4	0	0
21.6335	17.7407	4	2.74505	0
24.4608	0.152521	4	0	0
16.7568	24.9168	4	1.90356	0
-5.34299	39.2437	7	0	4.04213
20.4711	20.9825	4	0	0
21.0484	22.9307	4	0	0
-16.2574	-32.3554	6	0	0
13.2949	19.0133	2	0	3.03649
13.0976	24.4032	2	1.63007	0
22.867	-7.10261	1	0	0
-17.2756	-29.5056	6	0	0
16.34	22.1237	4	0	0
3.36452	8.79688	2	1.83601	0
-25.8491	29.0428	8	0	0
23.2894	14.5263	4	1.75819	3.42974
-10.0049	40.8445	7	0	0
19.9722	21.5645	4	0	0
19.5748	25.358	4	0	2.19061
19.5008	22.9281	4	1.28568	0
13.1419	18.7745	2	0	1.76759
11.6356	24.1699	2	1.70097	0
21.429	-0.0666609	4	0	0
26.4982	20.1575	4	0	1.91749
11.6999	19.9468	2	0	0
19.2831	15.2972	4	1.16088	2.41349
24.033	19.675	4	0	0
-33.0154	3.86866	5	2.07126	3.40553
26.4513	-0.340085	4	0	2.68044
25.768	22.6859	4	0.875212	0
23.4351	-21.2786	1	0	2.33963
-13.8476	-29.8295	6	0	0
25.9729	18.4063	4	0	3.42518
-20.1002	33.8639	9	0	2.23957
-34.851	-0.17604	5	0	3.08992
13.514	26.4965	2	1.80296	0
-9.91426	40.0049	7	0	2.03303
22.3662	-1.17446	4	0	0
24.5112	13.7968	4	0.953351	0
25.5283	17.3739	4	0.961359	2.25546
26.5963	19.2332	4	1.0027
-20.482	35.2166	9	0
-4.84226	38.9579	9	0
26.1398	19.5011	4	0.810653
12.2464	23.9627	2	2.60023
19.4476	17.9349	4	0
-14.6199	-29.3813	6	0
9.54187	11.326	2	0
22.0228	21.5954	4	0
16.2035	11.9647	2	0
13.8036	27.04	4	0
24.6821	14.0872	4	0
-33.8712	7.89105	5	3.07881
23.6453	20.7804	4	0
-38.337	6.90041	5	3.13547
-16.7066	-29.442	6	0
20.4497	16.5593	4	2.41303
19.9618	9.04836	4	2.60096
22.5255	21.6559	4	0
-7.9506	38.547	7	0
-9.74053	41.4335	7	0
-35.6088	-1.99575	5	1.81721
20.7526	23.0902	4	0.764955
26.1306	4.2358	4	0
25.48	0.783332	4	0
-17.6862	-32.0465	6	0
-15.3204	-34.4538	6	0
18.5751	18.5428	4	1.21933
2.83886	22.6492	2	0
-5.90822	-40.3227	6	0
-34.8294	0.813711	5	0
18.8942	21.4238	4	1.00117
3.70226	8.95888	2	0
18.4155	24.4298	4	0
-17.1821	-25.8521	6	0
19.4221	10.0559	4	0
17.1193	-8.47477	1	0
-9.15184	40.6216	7	0
25.1149	16.6075	4	0
22.1797	17.1106	4	0
20.771	20.4066	4	0
-18.875	35.9204	9	0
18.0339	21.6845	4	0
-14.7285	-29.9291	6	0
-31.1629	3.64066	5	0
-2.56549	18.5056	4	2.43579
22.1722	23.0082	4	0
27.6816	-14.7435	1	0
23.1387	17.9556	4	0
22.8055	19.258	4	2.21317
23.7358	20.8585	4	1.03003
23.4683	-2.58134	4	0
20.8706	22.958	4	2.4286
25.5106	17.1322	4	1.67466
-14.7002	-30.2133	6	0
-8.11284	38.7124	7	0
20.5079	14.2048	4	3.63867
21.8504	18.1663	4	1.69062
18.4809	19.8387	4	0
-35.4641	1.12104	5	0
25.2585	18.1254	4	0.981872
21.6916	21.8937	4	1.17207
16.4331	19.8574	4	2.62705
-20.1485	33.7699	9	0
-9.73155	40.3073	7	0
26.0467	18.4693	4	0.95709
-16.0895	-29.3447	6	0
21.939	18.8306	4	1.80543
-16.8283	-28.9419	6	0
20.9083	19.6548	4	0
5.32308	23.9319	2	0
25.4745	-0.543627	4	0
21.4866	17.385	4	0
16.7604	-11.6133	1	0
25.9808	22.4134	4	0
27.9056	-2.59891	4	0
11.5947	26.5112	2	0
25.1319	-4.71691	4	0
27.5997	-5.15977	4	0
27.542	-0.539717	4	0
21.1037	6.08087	4	0
20.8144	6.72616	4	2.04636
25.8853	-1.75085	4	0
-9.6286	-21.535	6	0
-9.29103	-40.0557	6	0
22.0135	6.50689	4	2.60927
-9.66614	-21.3121	6	0
22.2427	-23.2592	1	0
-16.7611	-34.2127	6	0
31.831	-13.2148	1	0
0.740202	17.0739	3	1.69146
25.9394	-5.33102	4	0
-16.6314	-34.9259	6	0
27.7756	2.45655	4	0.870183
-14.8559	-32.8194	6	0
-9.03202	39.4152	7	0
-16.8138	-30.0445	6	0
-15.336	-35.0257	6	0
25.6843	22.6576	4	0
-14.0245	-34.8793	6	0
28.6438	1.7788	4	0
-6.37427	-27.29	6	0
17.2853	4.23718	2	0
28.1008	4.52328	4	1.33365
26.854	-0.386958	4	0
-13.3076	-34.4993	6	0
-4.25021	-42.3047	6	0
12.0892	-1.19998	3	0
29.9159	-15.4217	1	0
28.1944	-18.5436	1	0
22.6503	-10.6285	1	0.740724
-11.8597	-30.2137	6	0
-9.85628	-34.0217	6	0
27.7157	-8.42996	1	0
-7.09439	-40.6195	6	0
21.4817	10.2377	4	1.76809
30.7745	-16.7643	1	0
-12.9355	-32.9891	6	0
27.8628	4.69249	4	0
-8.82559	-38.1497	6	0
-18.0194	-32.3563	6	0
31.8421	-18.7934	1	0
24.162	-16.8421	1	0
0.496553	13.4567	2	0
25.6232	23.2794	4	0
27.1946	4.55642	4	2.25949
-42.1382	4.97846	5	1.38457
29.0108	-17.7588	1	0
32.4622	-14.6356	1	0
-26.8552	27.095	8	0
-9.67053	-21.4411	6	0
-12.2414	-34.5436	6	0
-11.5137	-38.9067	6	0
23.5841	3.09086	4	0
27.0132	-0.135193	4	0
-28.3558	-2.29735	5	2.17895
-26.1359	28.363	8	0
-12.4055	-34.7606	6	0
27.2767	-19.032	1	0
23.3862	6.02944	4	1.97679
-28.4298	-1.83581	5	3.16663
-14.0534	-27.4657	6	0
25.3552	-21.8909	1	0
21.393	5.74637	4	0.832638
19.677	-8.064	1	0
-33.7945	7.07725	5	0
-15.4374	-36.3775	6	0
19.2351	-5.99218	1	0
30.3145	-15.6888	1	0
25.2793	2.98601	4	0
26.0305	-16.0999	1	0
28.9382	-18.3215	1	0
19.3362	-12.8989	1	0
-4.57468	-42.234	6	0
-15.318	-35.5722	6	0
-31.4083	-10.8981	5	0
19.6002	3.41225	4	2.03804
29.9627	-9.98574	1	0
25.1997	2.48577	4	0
23.4051	2.1868	4	0
26.0512	-5.4041	4	0
22.7287	-24.8786	1	0
26.9433	2.99604	4	0
26.1969	1.30047	4	0
25.8119	-16.1568	2	0
25.3312	-19.3806	1	0
7.23158	28.6096	2	2.31269
11.1095	-10.4182	2	0
27.2004	-1.77534	4	0
26.6525	3.26631	4	0.948478
28.5084	4.02045	4	0
-9.60167	39.7593	7	0
25.8039	5.45049	4	2.09651
28.3146	2.73468	4	1.13632
28.1347	-5.868	1	0
-9.70049	-24.3781	6	0
-14.5317	-37.3673	6	0
27.5097	-17.8656	1	0
-28.9453	-1.89985	5	3.87627
22.384	-5.59155	4	0
27.9605	4.16339	4	0
14.8615	-14.1708	1	0
34.4054	14.4651	10	0.808853
-11.8522	-31.0646	6	0
18.139	7.24016	4	0
9.95169	-1.83508	3	0
27.0248	6.05165	4	0.811417
11.3084	26.5818	2	0
31.9041	-17.3725	1	0
20.8594	6.89922	4	0
-9.61363	-21.4334	6	0
[truncated: 4,486 more rows]

## Sheet: Figure 3d
MKI67	Cluster	ACTA2
1.37096e-05	5	4.47096
-5.64698e-06	5	3.29279
3.63128e-06	6	3.63128e-06
6.32863e-06	1	6.32863e-06
4.04268e-06	1	4.04268e-06
-1.06125e-06	5	3.79819
1.51152e-05	5	2.85072
-9.4659e-07	1	-9.4659e-07
2.01842e-05	5	2.88863
-6.27141e-07	1	-6.27141e-07
1.30487e-05	1	0.931571
2.28665e-05	1	2.28665e-05
-1.38886e-05	5	2.31162
-2.78789e-06	6	-2.78789e-06
-1.33321e-06	5	2.38795
6.3595e-06	6	6.3595e-06
-2.84253e-06	6	-2.84253e-06
-2.65646e-05	1	-2.65646e-05
-2.44047e-05	6	-2.44047e-05
1.32011e-05	6	1.32011e-05
-3.06639e-06	6	-3.06639e-06
1.76858	10	2.47995
-1.71917e-06	1	1.58514
1.21467e-05	6	1.21467e-05
1.89519e-05	7	1.89519e-05
-4.30469e-06	1	-4.30469e-06
-2.57269e-06	1	-2.57269e-06
-1.76316e-05	1	-1.76316e-05
4.60097e-06	6	4.60097e-06
-6.39995e-06	0	-6.39995e-06
4.5545e-06	5	2.92514
7.04837e-06	7	7.04837e-06
1.0351e-05	6	1.0351e-05
-6.08926e-06	6	-6.08926e-06
5.04955e-06	5	3.55364
-1.71701e-05	10	2.86021
-7.84459e-06	0	1.89026
-8.50908e-06	5	3.55762
-2.41421e-05	7	-2.41421e-05
3.61226e-07	7	3.61226e-07
2.05999e-06	6	2.05999e-06
-3.61057e-06	5	4.26476
7.58163e-06	1	7.58163e-06
-7.26705e-06	1	-7.26705e-06
-1.36828e-05	7	1.59863
4.32818e-06	1	4.32818e-06
-8.11393e-06	1	-8.11393e-06
1.26964	10	1.4441e-05
-4.31446e-06	6	-4.31446e-06
6.55648e-06	1	6.55648e-06
3.21925e-06	1	1.57788
-7.83839e-06	7	-7.83839e-06
1.57573e-05	5	3.63641
6.42899e-06	1	6.42899e-06
8.97606e-07	5	2.37312
2.76551e-06	5	4.32581
6.79289e-06	6	6.79289e-06
8.98329e-07	1	8.98329e-07
-2.99309e-05	1	-2.99309e-05
2.84883e-06	6	2.84883e-06
0.99147	10	-3.67235e-06
1.85231e-06	5	3.57017
5.81824e-06	5	2.84688
1.94575	10	1.39974e-05
-7.27292e-06	5	3.28334
1.30254e-05	0	1.8808
3.35848e-06	5	3.57953
1.03851e-05	7	1.03851e-05
9.20729e-06	6	9.20729e-06
7.20878e-06	6	7.20878e-06
-1.04312e-05	6	-1.04312e-05
-9.01864e-07	1	-9.01864e-07
6.23518e-06	7	6.23518e-06
-9.53523e-06	1	-9.53523e-06
-5.42829e-06	1	-5.42829e-06
5.80996e-06	5	2.45674
7.68179e-06	1	7.68179e-06
4.63768e-06	5	4.63768e-06
-8.85776e-06	1	-8.85776e-06
-1.09978e-05	5	4.16108
1.51271e-05	6	1.51271e-05
2.57921e-06	6	2.57921e-06
8.84402e-07	5	4.04154
-1.20897e-06	1	-1.20897e-06
-1.19433e-05	5	3.84218
6.11997e-06	1	6.11997e-06
-2.1714e-06	5	-2.1714e-06
-1.82757e-06	6	-1.82757e-06
9.33346e-06	5	2.74174
8.21773e-06	7	8.21773e-06
1.39212e-05	1	1.75317
-4.76174e-06	1	1.11652
6.50349e-06	1	6.50349e-06
1.39111e-05	1	1.39111e-05
-1.11079e-05	6	-1.11079e-05
-8.60793e-06	1	-8.60793e-06
-1.13174e-05	1	-1.13174e-05
-1.45921e-05	1	1.64037
2.38796	10	7.99826e-07
6.53204e-06	1	6.53204e-06
1.20097e-05	5	3.69465
1.04475e-05	6	1.04475e-05
-1.00321e-05	5	3.25889
1.87321	10	3.1838
-6.66773e-06	1	-6.66773e-06
1.05514e-06	7	1.05514e-06
-4.22256e-06	5	-4.22256e-06
-1.2235e-06	7	-1.2235e-06
1.88193e-06	1	0.795284
1.19161e-06	6	1.19161e-06
-2.50926e-07	6	-2.50926e-07
1.08073e-06	7	1.08073e-06
-4.85435e-06	5	3.11306
1.11902	5	4.84239
-1.6611e-05	1	-1.6611e-05
-3.82334e-06	6	-3.82334e-06
-5.1265e-06	7	-5.1265e-06
2.70189e-05	5	2.70189e-05
-1.36212e-05	5	2.12975
1.37256e-06	5	3.41483
-1.49363e-05	5	3.24259
2.85692	10	-1.47044e-05
1.24702e-06	5	2.18944
-9.96639e-06	5	4.66646
-1.82261e-08	5	3.64308
-4.28259e-06	5	3.01731
-6.13672e-06	1	-6.13672e-06
-2.02468e-05	1	-2.02468e-05
-1.22475e-05	1	1.6964
1.79516e-06	1	1.79516e-06
5.67621e-06	6	5.67621e-06
-4.92877e-06	5	1.83115
6.28841e-10	5	4.74553
1.12289e-05	1	1.12289e-05
1.43986e-05	1	1.43986e-05
-1.09711e-05	5	2.29822
-1.1732e-06	1	1.45515
1.2015e-05	5	3.08118
-4.6973e-06	6	-4.6973e-06
-5.24695e-07	5	3.24142
-8.61073e-07	1	-8.61073e-07
-8.87679e-06	7	-8.87679e-06
-4.44684e-06	1	-4.44684e-06
3.06442	10	2.05507
-4.13869e-06	5	-4.13869e-06
1.11339e-05	5	2.04975
-4.80993e-06	6	-4.80993e-06
-4.33169e-06	1	-4.33169e-06
1.75128	10	6.96863e-06
-1.05637e-05	1	-1.05637e-05
-4.06985e-07	7	-4.06985e-07
-1.55154e-05	5	4.6627
1.16717e-05	0	1.64595
-2.73646e-06	6	-2.73646e-06
-4.67845e-06	6	-4.67845e-06
-1.23825e-05	1	-1.23825e-05
2.01889	10	1.28426
1.68965	10	1.37246
2.19314	10	2.56071
1.28768e-05	1	1.28768e-05
-1.75526e-06	6	-1.75526e-06
-1.07178e-05	7	-1.07178e-05
1.63207e-06	5	1.37744
1.42301	7	-3.62738e-06
5.90014e-06	1	5.90014e-06
1.43242e-05	5	2.08905
-9.92693e-06	7	-9.92693e-06
4.5465e-06	5	4.5465e-06
8.48981e-07	5	8.48981e-07
8.95566e-06	6	8.95566e-06
-2.29778e-06	7	-2.29778e-06
8.36619e-06	7	8.36619e-06
-1.74506e-05	7	-1.74506e-05
1.68946e-05	6	1.68946e-05
8.64778e-06	6	8.64778e-06
-1.50776e-06	7	-1.50776e-06
-1.44901e-05	1	-1.44901e-05
6.43009e-06	7	6.43009e-06
4.83194e-06	6	4.83194e-06
-6.35563e-08	1	-6.35563e-08
1.51456e-06	6	1.51456e-06
-5.84109e-06	6	-5.84109e-06
3.68807e-06	7	3.68807e-06
2.94654e-06	6	0.863469
-2.79259e-06	7	-2.79259e-06
-1.33624e-05	7	-1.33624e-05
7.00749e-06	5	2.94996
5.54197e-06	7	5.54197e-06
-8.36307e-06	1	-8.36307e-06
-1.59459e-05	1	-1.59459e-05
2.04959e-06	7	2.04959e-06
-3.45088e-06	6	-3.45088e-06
2.52612e-06	5	2.744
-1.294e-05	6	-1.294e-05
-9.5917e-06	7	-9.5917e-06
1.08577e-05	1	1.08577e-05
4.03775e-06	5	4.03775e-06
5.86488e-06	7	5.86488e-06
1.81523e-05	6	1.81523e-05
1.28821e-06	5	1.33592
-2.00093e-05	1	-2.00093e-05
3.33777e-06	1	3.33777e-06
1.17133e-05	1	1.17133e-05
2.05954e-05	5	2.05954e-05
-1.37686e-05	7	-1.37686e-05
-1.15086e-05	6	-1.15086e-05
-7.05821e-06	7	-7.05821e-06
-1.05406e-05	6	-1.05406e-05
-6.45744e-06	5	-6.45744e-06
-1.85378e-06	6	-1.85378e-06
-1.20122e-05	1	-1.20122e-05
2.03697e-05	6	2.03697e-05
1.07775e-06	7	1.07775e-06
-8.41081e-07	7	-8.41081e-07
4.9562e-06	1	4.9562e-06
3.74152e-07	7	3.74152e-07
-1.32088e-06	1	-1.32088e-06
1.47679e-05	5	2.35538
-2.1703e-06	7	-2.1703e-06
-1.2836e-05	6	-1.2836e-05
3.85668e-06	1	3.85668e-06
-3.51513e-06	6	-3.51513e-06
-5.21796e-06	5	2.85887
-1.06813e-05	1	-1.06813e-05
4.28366e-06	10	2.08102
-1.74018e-06	7	-1.74018e-06
5.15668e-06	5	2.58778
-2.34365e-06	7	-2.34365e-06
-6.58503e-06	10	-6.58503e-06
1.25024e-05	0	1.25024e-05
-2.71764e-06	7	-2.71764e-06
9.47952e-06	5	3.05576
-1.20158e-05	5	4.20227
-4.66116e-06	1	-4.66116e-06
-2.69351e-06	7	-2.69351e-06
-3.90965e-06	5	-3.90965e-06
1.34871e-05	7	1.34871e-05
-2.27647e-07	0	-2.27647e-07
2.44226e-06	5	2.1047
-9.42372e-06	7	-9.42372e-06
-7.29217e-06	6	-7.29217e-06
9.98069e-06	1	9.98069e-06
1.25848e-05	7	1.25848e-05
1.24886e-05	6	1.24886e-05
-1.38064e-05	6	-1.38064e-05
2.04996e-05	6	2.04996e-05
1.01687e-05	7	1.01687e-05
-2.67175e-07	7	-2.67175e-07
7.03608e-06	7	7.03608e-06
-9.71385e-06	5	3.44175
-1.09616e-05	6	-1.09616e-05
4.90505e-07	7	4.90505e-07
-1.1985e-05	6	-1.1985e-05
1.90019e-06	1	1.90019e-06
1.29771e-05	7	1.29771e-05
-1.03387e-05	6	-1.03387e-05
-7.38441e-06	1	-7.38441e-06
4.65639e-07	1	4.65639e-07
-1.0176e-05	7	-1.0176e-05
-3.83284e-06	7	-3.83284e-06
8.72755e-06	6	8.72755e-06
9.69545e-06	5	2.72826
3.83847e-06	6	3.83847e-06
-1.85156e-05	5	2.7071
-5.39967e-07	1	-5.39967e-07
1.06477e-05	6	1.06477e-05
8.13195e-06	6	8.13195e-06
-1.90816e-06	5	2.44897
-2.69993e-05	7	1.70333
6.09666e-07	1	6.09666e-07
5.73752e-06	7	5.73752e-06
4.58036e-07	6	4.58036e-07
1.57413e-06	7	1.57413e-06
4.31565e-06	6	4.31565e-06
-3.9655e-06	6	-3.9655e-06
1.30998e-05	1	1.30998e-05
1.06623	10	4.70393e-06
-1.24267e-05	7	-1.24267e-05
1.38158e-05	6	1.39135
1.20446e-05	5	1.6175
8.24074e-06	6	8.24074e-06
-1.66263e-05	5	2.78627
-5.69306e-06	5	3.18088
6.35514e-06	6	6.35514e-06
4.3722e-07	1	4.3722e-07
3.48012e-06	5	3.18866
2.45959e-05	6	2.45959e-05
-8.1838e-06	7	-8.1838e-06
-2.1132e-05	6	-2.1132e-05
2.73695e-06	6	2.73695e-06
-6.87597e-06	7	-6.87597e-06
4.46041e-06	7	4.46041e-06
-8.12385e-06	7	-8.12385e-06
2.21206e-05	7	2.21206e-05
-1.23706e-06	7	-1.23706e-06
-4.77336e-06	7	-4.77336e-06
-1.66261e-06	7	-1.66261e-06
8.62563e-06	6	1.51455
9.73405e-07	6	9.73405e-07
-1.62562e-05	7	-1.62562e-05
-4.62077e-08	6	-4.62077e-08
7.60242e-06	1	7.60242e-06
3.89909e-07	7	3.89909e-07
7.35072e-06	6	7.35072e-06
-1.46473e-06	7	-1.46473e-06
-5.78873e-07	6	-5.78873e-07
4.82369e-06	7	4.82369e-06
9.92944e-06	7	9.92944e-06
-1.2464e-05	5	1.81719
-3.34875e-07	6	-3.34875e-07
-7.09622e-07	6	-7.09622e-07
-7.58921e-06	5	-7.58921e-06
-1.03436e-05	7	-1.03436e-05
-6.30732e-06	6	-6.30732e-06
2.25815	5	5.86808e-06
-4.16323e-06	6	-4.16323e-06
-7.84888e-06	7	-7.84888e-06
1.63416e-06	5	1.63416e-06
-1.23671e-05	7	-1.23671e-05
1.04587e-05	6	1.04587e-05
-4.84595e-06	6	-4.84595e-06
1.89129e-06	6	1.89129e-06
5.10063e-07	6	5.10063e-07
-2.40669e-09	6	-2.40669e-09
1.80938e-05	6	1.80938e-05
-8.25328e-06	7	-8.25328e-06
1.14547e-05	6	1.14547e-05
3.15732e-07	6	3.15732e-07
-8.35206e-06	6	-8.35206e-06
-6.87636e-07	1	-6.87636e-07
7.46772e-06	1	0.740732
-4.25519e-06	6	-4.25519e-06
-7.72082e-06	6	-7.72082e-06
1.52764e-06	1	1.52764e-06
9.88597e-06	6	9.88597e-06
-7.34583e-07	6	-7.34583e-07
-1.38703e-05	5	1.38456
-1.30668e-05	6	-1.30668e-05
-7.68395e-06	5	2.17894
-5.27108e-06	5	3.16662
-2.14271e-07	6	-2.14271e-07
6.70498e-06	1	6.70498e-06
-4.34617e-06	6	-4.34617e-06
-1.11388e-05	1	-1.11388e-05
6.07106e-06	1	6.07106e-06
2.75457e-06	7	2.75457e-06
1.15735e-05	1	1.15735e-05
-1.68248e-05	10	0.808836
8.73191e-07	6	8.73191e-07
1.35336e-05	1	1.35336e-05
7.24174e-06	1	7.24174e-06
-8.32553e-06	6	-8.32553e-06
7.32528e-06	1	7.32528e-06
-8.71927e-06	6	-8.71927e-06
-4.53398e-06	6	-4.53398e-06
1.18753e-05	6	1.18753e-05
-2.90145e-06	1	-2.90145e-06
8.28546e-06	1	8.28546e-06
-2.91228e-06	6	-2.91228e-06
-1.57636e-05	1	-1.57636e-05
-8.48816e-06	1	-8.48816e-06
-1.08852e-05	7	-1.08852e-05
-4.84291e-06	6	-4.84291e-06
-3.36311e-06	6	-3.36311e-06
-1.53358e-06	6	-1.53358e-06
-2.43247e-06	1	-2.43247e-06
1.8922e-05	1	1.8922e-05
-1.386e-05	6	-1.386e-05
-4.14824e-06	6	-4.14824e-06
3.49082e-06	1	3.49082e-06
1.62844e-05	6	1.62844e-05
8.85219e-07	6	8.85219e-07
1.23915e-05	1	1.23915e-05
-1.64456e-05	1	-1.64456e-05
1.44636e-05	1	1.44636e-05
-6.9056e-06	1	-6.9056e-06
-2.76431e-06	5	2.48651
-1.10942e-05	1	-1.10942e-05
1.33869e-06	6	1.33869e-06
1.78534e-05	6	1.78534e-05
2.42216e-05	6	2.42216e-05
1.81214	10	0.82456
4.85941e-06	1	4.85941e-06
1.38852e-05	6	1.38852e-05
-1.95657e-06	6	-1.95657e-06
-2.18175e-06	1	-2.18175e-06
-3.04778e-06	6	-3.04778e-06
5.97833e-06	6	5.97833e-06
1.39743e-05	6	1.39743e-05
6.8762e-06	1	6.8762e-06
3.20188e-06	1	3.20188e-06
-3.0187e-06	6	-3.0187e-06
4.98349e-06	6	4.98349e-06
-5.49537e-06	1	-5.49537e-06
-2.79257e-06	7	-2.79257e-06
1.09651e-05	7	1.09651e-05
4.42013e-06	6	4.42013e-06
2.41016e-06	1	2.41016e-06
-2.55608e-06	6	-2.55608e-06
9.31033e-06	1	9.31033e-06
1.33491e-05	6	1.33491e-05
-8.69272e-06	6	-8.69272e-06
5.5487e-07	6	5.5487e-07
4.90669e-07	6	4.90669e-07
-5.78356e-06	6	-5.78356e-06
-9.98739e-06	6	-9.98739e-06
-2.43278e-08	6	-2.43278e-08
6.55512e-06	1	6.55512e-06
1.47684e-05	1	1.47684e-05
-1.90915e-05	6	-1.90915e-05
-7.02439e-06	6	-7.02439e-06
-3.1143e-06	6	-3.1143e-06
-1.66316e-05	5	3.97624
-7.50533e-06	7	-7.50533e-06
-7.77352e-06	6	-7.77352e-06
-7.2257e-06	6	-7.2257e-06
-2.18883e-05	6	-2.18883e-05
2.13419e-06	6	2.13419e-06
-6.31923e-06	1	-6.31923e-06
1.52049e-05	6	1.52049e-05
7.95956e-06	6	7.95956e-06
-1.45353e-05	6	-1.45353e-05
9.83954e-07	1	9.83954e-07
-5.93771e-06	6	-5.93771e-06
8.88281e-06	1	8.88281e-06
5.30704e-07	1	5.30704e-07
-5.57024e-06	6	-5.57024e-06
4.38397e-06	1	4.38397e-06
1.52608e-06	1	1.52608e-06
-1.64618e-06	6	-1.64618e-06
2.01989e-05	1	2.01989e-05
-5.29386e-06	6	-5.29386e-06
-4.70787e-06	5	3.53773
-1.54594e-05	6	-1.54594e-05
-4.05267e-07	6	-4.05267e-07
8.90356e-06	5	8.90356e-06
-2.07139e-05	7	-2.07139e-05
-2.50065e-06	1	-2.50065e-06
-1.18165e-05	1	-1.18165e-05
1.44194e-05	0	1.75503
1.3579e-05	1	1.3579e-05
3.34503e-06	6	3.34503e-06
1.42934e-05	6	1.42934e-05
-8.67318e-06	6	-8.67318e-06
9.50652e-06	1	9.50652e-06
-5.85012e-06	6	-5.85012e-06
3.20958e-06	6	3.20958e-06
-2.99396e-06	1	-2.99396e-06
-2.78543e-06	1	-2.78543e-06
5.46115e-06	6	5.46115e-06
-1.30382e-05	6	-1.30382e-05
-2.50914e-06	6	-2.50914e-06
1.71007e-06	6	1.71007e-06
-4.03467e-06	1	-4.03467e-06
1.04659e-06	6	1.04659e-06
-3.18881e-06	1	-3.18881e-06
1.61834e-05	6	1.61834e-05
7.14189e-06	1	7.14189e-06
2.96587e-05	1	2.96587e-05
-7.95078e-06	1	-7.95078e-06
8.14366e-06	6	8.14366e-06
2.09803e-05	6	2.09803e-05
3.0098e-06	1	3.0098e-06
-1.08308e-05	5	-1.08308e-05
-1.00632e-05	6	-1.00632e-05
-3.54146e-07	6	-3.54146e-07
1.30912e-05	1	1.30912e-05
7.504e-06	1	7.504e-06
-2.13837e-05	6	-2.13837e-05
-7.00354e-06	1	-7.00354e-06
-9.05648e-08	6	-9.05648e-08
-1.45813e-05	1	-1.45813e-05
6.9453e-06	6	6.9453e-06
-2.46134e-05	1	-2.46134e-05
1.4329e-06	6	1.4329e-06
-3.91222e-06	1	-3.91222e-06
-4.91164e-06	5	-4.91164e-06
-2.83647e-06	1	-2.83647e-06
3.14795e-06	1	3.14795e-06
3.96327e-06	6	3.96327e-06
-2.25604e-06	1	2.07065
-1.92495e-05	6	-1.92495e-05
-1.43923e-05	1	-1.43923e-05
-1.46966e-05	6	-1.46966e-05
7.61863e-06	6	7.61863e-06
-2.43615e-06	6	-2.43615e-06
2.69677e-06	6	2.69677e-06
-1.55893e-05	6	-1.55893e-05
-5.35588e-06	6	-5.35588e-06
5.62452e-06	6	5.62452e-06
-1.78326e-06	1	0.924711
-1.15136e-06	6	-1.15136e-06
-7.20615e-07	6	-7.20615e-07
1.21091e-05	6	1.21091e-05
-6.14897e-06	6	-6.14897e-06
6.76126e-06	6	6.76126e-06
8.986e-06	1	8.986e-06
-1.18932e-05	7	-1.18932e-05
1.21259e-06	6	1.21259e-06
-1.12217e-07	6	-1.12217e-07
1.02914e-05	6	1.02914e-05
9.14775e-06	6	9.14775e-06
-2.45627e-08	6	1.80905
1.3601e-06	1	1.3601e-06
-7.20154e-06	1	-7.20154e-06
-1.98124e-06	6	-1.98124e-06
-1.02921e-05	7	-1.02921e-05
-9.66956e-06	1	-9.66956e-06
-1.22081e-05	1	-1.22081e-05
8.36208e-06	6	8.36208e-06
1.11497e-05	6	1.11497e-05
-4.12945e-06	6	-4.12945e-06
-1.12898e-05	6	-1.12898e-05
-8.79313e-07	6	-8.79313e-07
2.2419e-05	6	2.2419e-05
2.04131e-05	6	2.04131e-05
-1.7198e-05	7	-1.7198e-05
-3.56907e-06	1	-3.56907e-06
1.53328e-05	6	1.53328e-05
-3.82441e-07	1	-3.82441e-07
1.59741e-05	1	1.59741e-05
-3.33585e-06	6	-3.33585e-06
6.04986e-06	7	6.04986e-06
2.24241e-06	6	2.24241e-06
3.22907e-05	5	1.65996
9.20453e-06	1	9.20453e-06
-1.20654e-05	6	-1.20654e-05
-6.03881e-06	6	-6.03881e-06
3.70235e-06	6	3.70235e-06
-1.901e-05	6	-1.901e-05
-1.80441e-05	6	-1.80441e-05
-1.12182e-05	7	-1.12182e-05
-3.4793e-06	6	-3.4793e-06
1.2389e-05	6	1.2389e-05
-2.74198e-06	1	-2.74198e-06
1.62381e-06	6	1.62381e-06
-6.46069e-07	6	-6.46069e-07
-7.05237e-06	6	-7.05237e-06
1.3622e-05	7	1.3622e-05
-1.09651e-05	1	-1.09651e-05
-2.28434e-06	6	-2.28434e-06
-3.47828e-06	6	-3.47828e-06
5.32129e-06	6	5.32129e-06
1.60723e-05	1	1.60723e-05
5.13815e-06	6	5.13815e-06
1.38237e-05	1	3.23719
7.63097e-06	6	7.63097e-06
-6.24585e-06	1	-6.24585e-06
8.15438e-07	5	8.15438e-07
1.37608e-05	6	1.37608e-05
-1.56127e-05	5	-1.56127e-05
3.24771e-06	6	3.24771e-06
-1.5679e-06	1	-1.5679e-06
8.77784e-06	6	8.77784e-06
7.50167e-06	5	2.07919
3.01053e-06	5	1.49547
1.49281e-05	1	1.49281e-05
-1.52549e-05	1	-1.52549e-05
9.10718e-06	6	9.10718e-06
-1.57953e-05	1	-1.57953e-05
5.87716e-06	6	5.87716e-06
8.96423e-07	6	8.96423e-07
9.67262e-06	7	9.67262e-06
7.88124e-07	6	7.88124e-07
-1.5687e-05	1	-1.5687e-05
-2.00782e-05	1	-2.00782e-05
5.40974e-06	1	5.40974e-06
-7.33766e-07	6	-7.33766e-07
-5.71018e-06	6	-5.71018e-06
-3.11068e-06	6	-3.11068e-06
-6.71415e-06	1	-6.71415e-06
-1.5734e-06	6	-1.5734e-06
-9.31305e-06	6	-9.31305e-06
-1.98301e-05	5	2.65148
-2.196e-06	6	-2.196e-06
1.04528e-05	7	1.04528e-05
1.87733e-05	1	1.87733e-05
2.6062e-08	6	2.6062e-08
-8.06699e-07	1	-8.06699e-07
9.62982e-06	1	9.62982e-06
5.3571e-07	1	5.3571e-07
-4.34898e-06	1	-4.34898e-06
-1.7373e-05	1	-1.7373e-05
-1.2637e-05	10	-1.2637e-05
4.06309e-06	0	4.06309e-06
-1.45965e-05	6	-1.45965e-05
1.04846e-05	1	1.04846e-05
-1.34643e-05	1	-1.34643e-05
1.23536	10	-1.93571e-06
-2.33596e-08	6	-2.33596e-08
1.96712	6	-1.28297e-07
1.51947e-06	5	1.99022
5.98511e-06	6	5.98511e-06
-1.26212e-06	0	-1.26212e-06
-2.48536e-06	1	1.41446
1.60327e-06	6	1.60327e-06
-4.33642e-06	6	-4.33642e-06
1.53741e-05	1	1.53741e-05
1.84267	10	-2.17025e-05
1.027e-05	6	1.027e-05
-2.48483e-06	7	-2.48483e-06
4.2232e-06	6	4.2232e-06
9.87653e-06	5	9.87653e-06
8.35568e-06	1	8.35568e-06
-6.60522e-06	6	-6.60522e-06
1.56407e-05	0	1.56407e-05
-1.62298e-05	7	-1.62298e-05
1.12504	10	1.12504
1.76698	10	-5.11603e-06
-1.91737e-05	6	-1.91737e-05
-1.86581e-05	7	-1.86581e-05
2.45179e-06	10	2.45179e-06
2.22353e-05	0	2.22353e-05
2.73376e-06	0	2.73376e-06
1.13078e-05	6	1.13078e-05
8.38669e-06	0	8.38669e-06
-6.54615e-06	1	-6.54615e-06
9.53961e-06	6	9.53961e-06
3.52951e-06	6	3.52951e-06
2.06599e-06	5	3.71514
1.00111e-05	1	1.00111e-05
7.47452e-06	10	7.47452e-06
-6.26575e-06	5	3.11529
3.95224e-06	10	0.92179
-8.92168e-06	1	0.891517
6.30818e-06	1	6.30818e-06
-4.32705e-06	1	-4.32705e-06
4.52139e-06	6	4.52139e-06
3.67999e-06	1	3.67999e-06
-2.70387e-06	1	-2.70387e-06
4.65513e-06	5	2.29062
5.74356e-06	6	5.74356e-06
-2.307e-06	7	-2.307e-06
1.17224e-05	7	1.17224e-05
1.3927e-05	6	1.3927e-05
2.02866	10	0.974924
-7.77369e-06	1	-7.77369e-06
5.13539e-06	0	3.25071
1.86724	6	-9.13312e-06
-4.49424e-06	1	-4.49424e-06
8.02933e-06	1	8.02933e-06
-5.73477e-06	6	-5.73477e-06
-1.92813e-05	6	-1.92813e-05
6.64391e-06	1	6.64391e-06
-1.60254e-05	1	-1.60254e-05
-1.3546e-05	6	-1.3546e-05
-3.01793e-05	1	-3.01793e-05
8.31238e-06	1	8.31238e-06
2.51097e-06	1	2.51097e-06
4.62293e-06	1	4.62293e-06
8.44792e-06	0	8.44792e-06
1.39081	10	2.20258
-1.10558e-05	6	-1.10558e-05
5.63776e-06	6	5.63776e-06
1.30336e-05	10	1.30336e-05
-1.50022e-05	1	-1.50022e-05
-6.06989e-06	7	-6.06989e-06
-2.92245e-06	1	-2.92245e-06
-1.28968e-05	5	-1.28968e-05
1.22695	10	1.22695
-5.99182e-06	7	-5.99182e-06
1.25691e-05	1	1.25691e-05
5.3508e-07	6	5.3508e-07
7.28093e-06	7	7.28093e-06
1.5611e-05	5	3.65271
2.65625e-06	0	1.57992
1.07673e-05	1	1.07673e-05
2.10698e-06	0	3.50743
-1.51167e-05	5	1.80435
2.24023e-07	6	2.24023e-07
7.18136e-06	0	2.20008
4.89457e-06	7	4.89457e-06
-1.73888e-06	0	1.55878
-1.2177e-05	1	-1.2177e-05
6.46398e-06	1	6.46398e-06
-9.16456e-06	1	-9.16456e-06
-1.25182e-05	1	-1.25182e-05
5.94928e-06	1	5.94928e-06
-1.23281e-05	1	1.96131
2.44364e-06	1	2.44364e-06
2.77219e-08	6	2.77219e-08
-1.32821e-05	6	-1.32821e-05
1.1797e-05	0	1.1797e-05
-5.92805e-06	6	-5.92805e-06
1.19998e-05	1	1.19998e-05
-4.75034e-06	5	3.89473
-5.75057e-06	1	-5.75057e-06
-3.1226e-07	1	-3.1226e-07
-3.58057e-06	10	1.09489
-3.56601e-06	5	3.1558
-8.77664e-06	5	4.50114
-1.2129e-05	1	-1.2129e-05
6.13287e-06	5	2.95685
-8.06203e-06	1	-8.06203e-06
-1.37646e-05	1	-1.37646e-05
-5.07848e-06	1	1.54456
-8.00935e-06	1	-8.00935e-06
-2.19279e-05	1	-2.19279e-05
-2.90937e-06	10	-2.90937e-06
1.02726	10	1.02726
2.94692e-06	1	2.94692e-06
3.92741e-06	7	3.92741e-06
-1.00084e-05	1	-1.00084e-05
-3.25727e-06	0	1.46441
-1.00835e-05	6	-1.00835e-05
-6.35431e-06	6	-6.35431e-06
-1.20984e-05	1	0.964852
2.23731	10	1.79523
2.04637	10	6.29881e-06
-2.72522e-06	6	-2.72522e-06
1.41955	10	-2.58841e-06
1.72956e-05	1	1.72956e-05
-5.83922e-07	7	-5.83922e-07
-5.37064e-06	7	-5.37064e-06
7.47287e-06	1	7.47287e-06
-4.87258e-06	10	-4.87258e-06
1.37291e-05	0	2.6476
-3.77672e-06	0	-3.77672e-06
-6.16153e-06	7	-6.16153e-06
-1.16813e-05	6	-1.16813e-05
3.2864e-06	6	3.2864e-06
1.46651e-05	1	1.46651e-05
-3.5601e-06	1	-3.5601e-06
2.61468e-06	1	2.61468e-06
3.33329e-06	1	3.33329e-06
1.42219e-05	7	1.42219e-05
6.63877e-06	1	6.63877e-06
-1.07366e-05	1	-1.07366e-05
1.13488	10	0.720468
-7.4613e-06	1	-7.4613e-06
1.41573e-06	6	1.41573e-06
-3.94722e-08	1	-3.94722e-08
3.67938e-06	1	3.67938e-06
2.08573	10	-6.57343e-06
-3.76347e-06	5	1.87281
7.4136e-06	0	7.4136e-06
-9.96068e-07	1	-9.96068e-07
-6.5429e-06	6	-6.5429e-06
9.71164e-06	1	9.71164e-06
1.34963e-07	1	1.34963e-07
-9.16535e-06	6	-9.16535e-06
1.70969e-05	6	1.70969e-05
-1.1681e-05	5	-1.1681e-05
-1.78104e-05	7	-1.78104e-05
-2.25313e-05	6	-2.25313e-05
6.51126e-06	1	6.51126e-06
1.82808	10	-5.32833e-06
-2.75559e-06	1	-2.75559e-06
2.89627e-06	1	2.89627e-06
-4.66484e-06	6	-4.66484e-06
-1.60806e-05	1	-1.60806e-05
-1.94978e-05	5	-1.94978e-05
-3.407e-06	1	-3.407e-06
1.74726e-06	1	1.74726e-06
-2.27778e-05	1	-2.27778e-05
2.90524e-06	1	2.90524e-06
4.22306e-06	1	4.22306e-06
1.12042	10	1.29474e-05
1.64714e-06	6	1.64714e-06
2.04954e-06	0	3.50609
6.04604e-06	1	6.04604e-06
-1.91408e-07	0	1.79751
-7.97143e-07	0	2.34581
1.15984e-06	5	2.63392
7.44173e-06	1	2.39945
-4.31291e-06	0	2.71416
-4.99529e-06	6	-4.99529e-06
-8.65162e-06	0	3.1988
-9.57757e-06	6	-9.57757e-06
2.11939	10	3.268e-06
1.54737e-05	1	1.54737e-05
-9.6886e-06	0	3.5429
-1.8844e-06	0	1.28878
-1.03e-05	0	-1.03e-05
9.08086e-06	7	9.08086e-06
-3.17382e-06	1	-3.17382e-06
1.79004e-06	5	4.73163
3.48028e-06	7	3.48028e-06
1.16876	10	2.17054
-1.04744e-06	0	-1.04744e-06
-2.28343e-06	0	3.16814
6.75356e-06	5	4.20344
-1.23324e-05	0	2.93195
-1.19996e-05	1	1.48798
7.65867e-06	6	7.65867e-06
-5.88098e-06	1	2.57613
-6.60296e-06	1	-6.60296e-06
1.13014e-06	0	1.13014e-06
-3.20399e-06	5	-3.20399e-06
1.86638e-05	1	1.86638e-05
2.59531e-06	5	4.15876
1.6156e-06	0	1.6156e-06
9.31075e-06	1	9.31075e-06
-5.99467e-07	1	-5.99467e-07
4.87397e-07	0	3.52806
-1.07288e-05	6	-1.07288e-05
-2.29297e-05	5	5.14623
-1.20721e-05	0	2.80358
1.14109e-06	0	2.07369
-1.0333e-05	0	2.23831
6.88808e-06	5	4.0699
7.25083e-06	1	7.25083e-06
2.1738e-06	5	3.98111
-2.01657e-06	6	-2.01657e-06
-1.36569e-05	7	-1.36569e-05
-3.08938e-06	7	-3.08938e-06
-4.52903e-06	1	-4.52903e-06
6.63229e-06	0	1.04713
1.30863e-05	0	1.30863e-05
5.0104e-06	5	5.0104e-06
-1.12829e-05	6	-1.12829e-05
1.671e-05	5	2.2456
1.01035e-05	6	1.01035e-05
2.23521e-06	1	2.23521e-06
-2.20648e-05	0	0.876007
-9.54586e-06	6	-9.54586e-06
-6.85731e-07	0	-6.85731e-07
7.61306e-06	1	7.61306e-06
-1.1799e-05	0	1.07427
3.2112e-05	1	0.759621
-2.55382e-05	7	-2.55382e-05
-2.35934e-06	1	-2.35934e-06
-2.59563e-06	6	-2.59563e-06
-6.63367e-06	1	-6.63367e-06
-3.18991e-06	0	3.02434
7.42395e-06	10	0.726882
-8.74293e-06	1	-8.74293e-06
-2.08281e-05	1	-2.08281e-05
9.37679e-07	7	9.37679e-07
-1.81981e-08	1	-1.81981e-08
-1.31007e-07	1	-1.31007e-07
6.67968e-06	0	1.51234
-1.31677e-07	0	3.23861
7.76047e-06	5	2.72526
-2.01074e-05	1	-2.01074e-05
-1.12818e-05	0	2.22307
3.488e-06	7	3.488e-06
-3.52898e-06	1	-3.52898e-06
9.44775e-06	5	2.97137
-1.00472e-05	0	1.91328
7.23903e-06	1	7.23903e-06
-6.68833e-06	0	1.29454
-1.11304e-05	1	-1.11304e-05
-3.42805e-06	7	-3.42805e-06
4.97793e-07	5	3.41863
-1.22768e-05	7	-1.22768e-05
-7.64006e-06	1	-7.64006e-06
-1.24618e-05	0	1.08922
1.01677e-05	1	1.01677e-05
7.23613e-06	0	3.28741
-1.03253e-05	0	3.11128
5.57346e-06	1	5.57346e-06
-2.55581e-06	1	1.89015
-1.11339e-05	6	-1.11339e-05
4.21197e-06	1	1.72843
-3.2295e-06	1	1.34508
8.8018e-06	5	8.8018e-06
-1.94864e-06	0	1.77675
1.18805e-05	0	1.18805e-05
-5.09765e-06	0	2.23896
2.19548e-06	7	2.19548e-06
3.70294e-06	5	3.64702
2.79108e-06	0	1.83746
2.01942e-06	1	2.01942e-06
-1.29965e-07	0	1.22161
-9.0865e-07	0	-9.0865e-07
1.36503e-05	5	1.36503e-05
9.08131e-06	1	1.81141
-6.09888e-06	1	-6.09888e-06
1.39644e-05	1	3.28469
1.44798e-06	1	1.44798e-06
-6.40607e-06	0	1.31083
1.69802e-06	1	1.69802e-06
-1.57187e-06	1	1.49923
1.0094e-06	0	1.0094e-06
-9.73394e-06	7	-9.73394e-06
-8.19825e-06	5	3.59022
1.36292e-05	5	4.33163
9.61371e-06	0	1.86472
-8.83724e-06	1	-8.83724e-06
-9.00092e-06	0	1.92945
1.72333e-05	1	1.72333e-05
1.90904e-05	0	3.4624
-7.77141e-06	6	-7.77141e-06
-1.30231e-05	0	-1.30231e-05
2.6235e-05	0	2.62044
2.29629e-06	1	2.81964
1.8675e-06	6	1.8675e-06
7.61366e-07	1	7.61366e-07
1.40486e-05	1	1.35987
-1.91722e-06	1	-1.91722e-06
1.45939e-05	6	1.45939e-05
-2.20655e-06	1	-2.20655e-06
5.05146e-06	0	1.58912
-1.0335e-05	5	1.53221
1.70473e-06	0	1.70473e-06
1.20067e-05	1	2.86342
-1.63406e-06	1	1.43765
1.28248e-05	1	1.28248e-05
2.7272e-05	0	2.79709
9.41924e-06	1	9.41924e-06
-2.48614e-06	1	-2.48614e-06
9.64789e-07	0	2.69947
-4.33931e-06	7	-4.33931e-06
2.17867e-05	7	2.17867e-05
-2.95878e-05	0	1.4957
8.08882e-07	1	1.219
1.10138e-06	1	1.10138e-06
2.13448e-06	5	3.55464
-1.55782e-05	1	-1.55782e-05
2.16212e-06	0	1.66687
1.87664e-06	0	1.13596
1.25862e-05	1	1.25862e-05
5.23518e-06	0	1.11035
1.11545e-05	6	1.11545e-05
-9.57502e-06	7	-9.57502e-06
-1.24406e-06	6	-1.24406e-06
1.91738e-06	1	1.91738e-06
2.72217e-06	0	1.55642
-6.93814e-06	1	-6.93814e-06
1.47917e-05	5	4.59409
-6.11767e-06	1	-6.11767e-06
-1.61431e-05	1	-1.61431e-05
4.0249e-06	1	4.0249e-06
6.64555e-06	5	1.49065
9.44127e-06	10	1.37215
-9.46261e-06	0	2.55635
-2.48288e-06	0	2.55885
-1.32844e-05	0	0.966664
8.44764e-06	6	8.44764e-06
3.47697e-06	1	3.47697e-06
9.13763e-06	0	9.13763e-06
6.08275e-06	7	6.08275e-06
-6.07548e-06	0	2.8277
1.79658e-06	1	1.79658e-06
-1.90841e-05	6	-1.90841e-05
5.02946e-06	7	5.02946e-06
9.68899e-06	5	2.63063
-8.75737e-06	0	-8.75737e-06
-2.13602e-05	1	1.82981
-1.52283e-05	7	-1.52283e-05
-1.11312e-05	0	-1.11312e-05
1.24098e-05	1	1.24098e-05
3.48194e-08	0	3.35924
-1.23779e-05	1	-1.23779e-05
5.55699e-06	7	5.55699e-06
-2.18315e-05	6	-2.18315e-05
-2.47024e-06	1	2.53805
1.11286e-05	1	1.11286e-05
-3.41673e-06	1	1.61759
1.30544e-05	1	1.30544e-05
1.79532e-05	1	1.79532e-05
-1.16784e-05	5	2.51475
-1.15229e-05	1	-1.15229e-05
-9.14455e-06	1	-9.14455e-06
5.28728e-06	1	5.28728e-06
8.35079e-06	5	2.89398
1.20914e-05	0	2.70202
1.29947e-05	0	1.59489
1.07573e-05	7	1.07573e-05
9.39801e-06	6	9.39801e-06
1.63375e-06	1	1.63375e-06
-8.88139e-06	0	2.67521
-7.26161e-06	5	3.13558
4.07597e-06	6	4.07597e-06
1.68354e-05	5	1.72237
1.70598e-05	1	1.70598e-05
-1.92617e-05	6	-1.92617e-05
-8.33998e-06	5	4.08031
1.41913e-05	1	1.41913e-05
-1.06411e-05	7	-1.06411e-05
-1.61358e-05	6	-1.61358e-05
5.99811e-06	0	2.3469
1.73296e-05	1	1.73296e-05
1.9345e-05	0	0.702238
5.32821e-06	1	5.32821e-06
7.19666e-06	0	2.14388
5.60093e-06	1	5.60093e-06
-1.80869e-07	1	-1.80869e-07
-3.37174e-05	6	-3.37174e-05
7.60703e-06	7	7.60703e-06
-3.91227e-06	6	-3.91227e-06
1.0099e-05	6	1.0099e-05
-6.26973e-06	1	-6.26973e-06
-1.63458e-05	0	1.57361
1.24524e-05	0	1.24524e-05
1.81377e-06	0	2.88481
3.4953e-05	0	1.72003
9.15592e-06	1	9.15592e-06
1.04851e-05	1	1.04851e-05
7.63825e-06	6	7.63825e-06
-6.03387e-06	0	2.91535
-3.7043e-06	1	-3.7043e-06
1.05983e-05	1	1.05983e-05
1.05511e-05	6	1.05511e-05
5.82972e-06	0	5.82972e-06
-9.86567e-06	7	-9.86567e-06
1.68462e-05	1	1.68462e-05
-1.36684e-05	5	2.99855
-4.33214e-06	5	4.19224
2.32506e-05	5	3.98614
5.24122e-06	6	5.24122e-06
9.70733e-06	1	9.70733e-06
3.76973e-06	0	0.684953
-9.95933e-06	5	3.6268
-5.97483e-06	1	-5.97483e-06
1.65251e-06	6	1.65251e-06
-2.92848e-05	1	-2.92848e-05
-8.47914e-06	6	-8.47914e-06
7.98585e-06	0	1.97913
-2.98456e-06	6	-2.98456e-06
-2.83611e-06	0	-2.83611e-06
8.69519e-06	7	8.69519e-06
-5.44355e-06	0	-5.44355e-06
6.28803e-06	6	6.28803e-06
-1.42233e-05	6	-1.42233e-05
-1.22751e-05	5	3.28306
-1.67411e-05	1	-1.67411e-05
8.43985e-07	1	8.43985e-07
-2.06126e-06	0	0.814066
1.44187e-05	0	1.44187e-05
-4.17821e-07	1	-4.17821e-07
1.35375e-05	1	1.35375e-05
1.94523e-05	6	1.94523e-05
-4.90938e-06	0	-4.90938e-06
3.88439e-06	7	3.88439e-06
-8.44893e-06	1	-8.44893e-06
7.3799e-06	1	7.3799e-06
-1.07976e-05	10	-1.07976e-05
-1.02647e-05	7	-1.02647e-05
2.88793e-06	0	1.40791
9.08113e-07	0	3.8657
2.62623e-06	0	4.07743
6.93349e-07	1	6.93349e-07
-5.28644e-06	6	-5.28644e-06
-1.30202e-06	6	-1.30202e-06
1.62016e-05	0	0.893158
-1.78951e-07	5	5.18942
-1.31849e-05	1	-1.31849e-05
-8.4456e-06	0	1.89938
-1.10181e-05	0	-1.10181e-05
-9.0009e-06	0	4.31502
-1.26108e-05	5	4.61549
-2.62585e-05	0	-2.62585e-05
6.69066e-06	1	6.69066e-06
6.60042e-06	5	2.88755
1.6072	10	0.845699
-7.23797e-06	1	-7.23797e-06
-8.12182e-06	1	-8.12182e-06
3.98734e-06	1	1.81894
2.26564e-06	0	1.61603
4.21644e-06	5	2.12197
4.83794e-08	0	3.51525
6.18984e-06	1	6.18984e-06
4.31134e-06	0	3.49019
5.58312e-06	1	1.50222
4.95961e-06	5	2.59923
1.66189e-05	7	1.66189e-05
-1.05503e-05	1	1.28889
1.50832e-05	1	1.50832e-05
-3.34209e-06	5	4.53304
-6.49807e-07	0	3.14263
8.10815e-07	1	1.13524
-4.48215e-06	0	3.35831
-2.55381e-05	1	-2.55381e-05
-3.12933e-06	6	-3.12933e-06
4.13832e-07	6	4.13832e-07
-1.73773e-05	5	3.29286
5.4994e-06	1	5.4994e-06
-5.97274e-06	0	1.88479
1.44774e-05	0	3.49202
2.64868e-06	5	4.09596
-7.88783e-06	1	-7.88783e-06
1.67732e-06	6	1.67732e-06
2.57583e-06	0	3.78717
9.12047e-06	5	2.44657
-1.56872e-06	7	-1.56872e-06
-2.03338e-05	5	1.74576
-1.29967e-05	0	0.707539
-8.57251e-06	6	-8.57251e-06
4.26265e-06	1	4.26265e-06
-2.84836e-06	0	1.69191
-6.14369e-06	0	-6.14369e-06
-8.44891e-06	1	-8.44891e-06
1.53695e-06	6	1.53695e-06
-8.51432e-06	1	-8.51432e-06
-3.97921e-06	0	3.429
-9.39977e-06	0	0.992318
-1.38825e-05	0	-1.38825e-05
9.55185e-06	1	9.55185e-06
-1.3175e-05	7	-1.3175e-05
7.30291e-07	0	3.78581
-5.68186e-06	1	-5.68186e-06
-1.05845e-05	6	-1.05845e-05
2.59314e-06	1	2.59314e-06
3.73135e-06	6	1.10763
1.26467e-05	0	1.67002
3.25225e-06	5	4.34967
-1.38467e-06	0	3.73639
2.60247e-05	6	1.12309
-6.50284e-06	7	-6.50284e-06
-1.00318e-05	6	-1.00318e-05
-5.35114e-06	1	-5.35114e-06
-1.10415e-06	0	2.03476
6.0043e-06	0	3.11788
4.15845e-06	6	4.15845e-06
-1.05751e-06	0	-1.05751e-06
-8.56563e-06	6	-8.56563e-06
1.12733e-05	0	1.81141
9.16282e-06	0	2.45894
-7.2438e-06	0	-7.2438e-06
6.86779e-06	0	6.86779e-06
4.50086e-06	0	1.14772
1.04522e-05	0	0.967497
1.49629e-06	0	1.49629e-06
-1.14107e-05	6	-1.14107e-05
8.02499e-06	0	8.02499e-06
-7.28717e-06	0	2.50586
5.27209e-06	0	3.19089
1.67348e-05	0	1.55629
-1.41883e-05	0	-1.41883e-05
1.56191e-05	1	1.56191e-05
1.22382	10	2.46815
-5.28697e-06	6	-5.28697e-06
-2.51273e-06	0	1.97118
-6.85848e-06	0	3.27548
-5.70368e-06	6	-5.70368e-06
5.79631e-06	0	2.35836
-8.98959e-06	0	-8.98959e-06
-1.9033e-06	0	2.11475
-1.43903e-06	0	2.24445
-9.65727e-07	0	2.50273
1.81447e-06	7	1.81447e-06
1.59657e-05	6	1.59657e-05
-4.51332e-06	0	-4.51332e-06
-7.9488e-06	0	-7.9488e-06
7.92284e-06	6	7.92284e-06
3.80472e-06	0	3.80472e-06
2.35788e-06	0	3.14042
5.90988e-06	0	1.0776
-1.41193e-05	0	3.37252
1.0633e-05	0	1.23416
4.53918e-06	0	4.53918e-06
9.51313e-06	0	9.51313e-06
-5.98518e-06	0	1.82458
-1.84194e-05	1	2.82361
-4.8459e-06	0	-4.8459e-06
-9.06847e-06	1	-9.06847e-06
2.22276e-05	0	2.22276e-05
-4.13467e-06	0	-4.13467e-06
-2.15674e-06	0	1.89134
1.06298e-05	0	1.06298e-05
6.20347e-06	0	6.20347e-06
6.73067e-06	6	6.73067e-06
2.63371e-05	0	2.63371e-05
1.66114e-06	0	1.66114e-06
1.90518e-05	1	1.90518e-05
2.53718e-06	0	2.53718e-06
-1.45902e-05	0	-1.45902e-05
-2.22725e-05	0	-2.22725e-05
6.49684e-06	7	6.49684e-06
-9.9925e-06	0	-9.9925e-06
4.19724e-07	10	3.15265
1.77704e-05	0	1.77704e-05
3.47183e-06	0	1.58156
-2.87097e-06	0	2.43738
-1.92458e-05	1	-1.92458e-05
-8.00649e-06	0	-8.00649e-06
-5.75618e-06	0	-5.75618e-06
6.84206e-06	1	6.84206e-06
4.83457e-06	0	4.83457e-06
1.39634e-07	0	3.47067
1.80244e-06	0	1.26641
-2.88123e-06	1	1.26231
3.02272e-07	0	1.31761
2.71674e-06	0	1.6838
4.49158e-06	0	1.01477
1.82763e-05	6	1.82763e-05
-1.11202e-05	0	2.15505
1.47481e-05	10	2.39821
6.71512e-06	0	6.71512e-06
-1.54533e-05	0	2.017
-2.77047e-06	0	-2.77047e-06
-6.29343e-06	5	2.76316
-9.33e-06	0	2.89132
-1.53789e-05	6	-1.53789e-05
-4.94102e-06	0	1.74421
-4.3536e-06	0	1.68773
-3.23545e-06	0	-3.23545e-06
-2.06111e-05	1	-2.06111e-05
4.41503e-06	0	1.9128
7.46351e-06	0	1.04701
7.89643e-06	1	7.89643e-06
7.70741e-06	0	7.70741e-06
2.00506e-06	0	3.67973
1.46835e-05	0	1.46835e-05
-8.76455e-06	0	1.23726
-1.2266e-05	6	-1.2266e-05
3.37838e-06	1	3.37838e-06
4.40824e-06	6	4.40824e-06
-7.46516e-06	0	-7.46516e-06
3.66061e-07	0	1.25842
3.2331e-06	6	3.2331e-06
3.79676e-06	0	3.79676e-06
8.76556e-06	0	8.76556e-06
9.33388e-06	0	9.33388e-06
-2.42881e-05	0	1.24829
1.72799e-05	0	2.78488
4.56003e-06	0	4.56003e-06
-5.7036e-06	0	1.35417
-1.11462e-05	0	-1.11462e-05
9.05064e-06	0	9.05064e-06
3.28096e-06	0	0.990412
1.07809e-05	6	1.07809e-05
-6.03156e-07	0	-6.03156e-07
-2.43519e-06	0	2.24846
2.24142e-05	1	1.5154
-2.03599e-05	0	2.92363
3.90914e-06	1	1.14014
3.84813e-06	6	3.84813e-06
4.38696e-06	0	4.38696e-06
5.58141e-06	0	5.58141e-06
-2.76406e-06	0	-2.76406e-06
1.16629e-05	0	2.22965
-2.45428e-05	0	2.2358
-8.05566e-06	1	-8.05566e-06
-1.19145e-06	0	3.13399
1.63216e-06	0	2.43318
4.0648e-06	7	4.0648e-06
6.3934e-06	1	1.77204
-1.50852e-05	1	-1.50852e-05
7.6706e-08	0	1.40814
5.24168e-06	0	2.66957
1.32634e-05	0	1.70965
-1.13568e-06	0	3.09717
1.59915e-05	0	1.59915e-05
-2.81528e-06	7	-2.81528e-06
-4.98981e-07	7	-4.98981e-07
1.60214e-06	0	1.60214e-06
-5.02381e-06	0	2.09914
7.15938e-06	7	7.15938e-06
-1.34579e-05	0	-1.34579e-05
-5.64357e-08	0	-5.64357e-08
-5.40543e-06	0	1.91501
-5.47074e-06	0	-5.47074e-06
1.15145e-05	0	1.82707
1.05222e-05	6	1.05222e-05
1.59803e-05	0	2.96927
-2.63797e-06	6	-2.63797e-06
3.24008e-07	0	3.24008e-07
-1.55158e-05	0	0.940492
-3.88179e-06	0	-3.88179e-06
1.76415e-05	0	3.78314
-4.16528e-06	0	3.31766
-1.16634e-05	7	-1.16634e-05
4.18946e-07	0	4.18946e-07
1.24649e-05	1	1.98398
-1.57797e-05	0	1.84551
-2.5382e-06	0	2.99741
4.67831e-06	0	2.33884
1.97753e-05	6	1.97753e-05
-6.15606e-06	0	3.0359
1.51942e-05	7	1.51942e-05
-4.32895e-06	0	1.48812
-1.03102e-05	7	-1.03102e-05
-1.13433e-05	0	2.3489
-2.21098e-06	0	2.98749
-2.24147e-07	0	0.845701
-3.22902e-06	10	1.92645
1.05222e-05	0	1.4643
1.89541e-06	1	1.89541e-06
-1.05828e-06	0	1.2789
-6.02554e-06	0	2.46174
-1.29602e-05	0	-1.29602e-05
-1.95933e-05	1	-1.95933e-05
2.13412e-06	0	2.2331
2.53359e-07	0	3.27543
1.36502e-05	1	1.57912
2.91094e-06	0	1.99317
7.97218e-06	6	7.97218e-06
4.09864e-07	0	4.09864e-07
-8.18324e-06	7	-8.18324e-06
2.89641e-06	1	2.89641e-06
3.39787e-06	6	3.39787e-06
-8.17393e-06	0	-8.17393e-06
-2.87493e-07	0	2.09199
2.00078e-05	1	2.00078e-05
-1.12927e-05	0	2.52526
1.47218e-05	0	1.22086
-2.27069e-06	0	1.84807
1.48231e-05	5	1.45567
-8.43053e-06	0	1.19469
-6.61953e-07	0	-6.61953e-07
3.11233e-06	0	1.02853
-1.1259e-06	0	1.20491
6.58739e-06	0	6.58739e-06
-1.66862e-06	0	-1.66862e-06
1.20887e-05	0	2.91882
1.70419e-06	7	1.70419e-06
6.9242e-06	5	4.32247
-1.18555e-05	0	0.923967
-6.58389e-06	10	-6.58389e-06
1.08951e-05	1	1.08951e-05
5.08786e-06	10	2.13682
-1.35907e-06	0	2.60643
-1.08783e-06	0	-1.08783e-06
7.549e-06	7	7.549e-06
-2.23811e-06	1	-2.23811e-06
7.49552e-07	6	7.49552e-07
-1.64595e-05	7	-1.64595e-05
1.77401e-05	1	1.9504
7.65968e-06	0	1.59187
8.32288e-06	0	1.80991
-1.90546e-05	0	0.679032
-2.08367e-07	0	1.5512
-4.08934e-06	1	-4.08934e-06
-1.37639e-05	0	-1.37639e-05
7.2743e-06	0	2.49572
1.23413e-05	0	1.23413e-05
-5.53224e-06	0	2.17386
-2.2919e-06	0	1.84717
1.71146e-05	0	3.25972
-1.64981e-05	0	2.74171
7.44221e-06	0	2.15905
-3.14021e-06	0	-3.14021e-06
-1.15311e-06	0	2.01243
-6.10974e-06	0	-6.10974e-06
1.0967e-05	0	1.0967e-05
-1.12717e-05	0	2.45697
9.62609e-06	0	9.62609e-06
1.40646e-05	1	1.40646e-05
-1.64165e-05	0	3.7485
-1.1269e-05	0	3.22487
5.91545e-06	0	5.91545e-06
-9.56309e-06	7	-9.56309e-06
-6.9153e-06	0	-6.9153e-06
-4.45353e-06	1	-4.45353e-06
-3.44484e-06	0	-3.44484e-06
7.03698e-06	0	0.998789
-6.03006e-06	0	-6.03006e-06
8.93504e-07	0	8.93504e-07
7.37495e-06	0	1.50195
-1.54038e-05	0	-1.54038e-05
-6.89632e-06	0	2.79288
8.59793e-06	0	1.40211
-3.7652e-06	0	-3.7652e-06
-2.53508e-05	0	-2.53508e-05
-8.57809e-06	0	-8.57809e-06
8.16026e-06	0	8.16026e-06
-4.26589e-06	0	-4.26589e-06
-4.04637e-06	0	-4.04637e-06
-1.45769e-06	6	-1.45769e-06
7.19466e-06	0	7.19466e-06
-4.91091e-06	0	0.894931
4.75958e-06	1	4.75958e-06
5.73154e-06	1	1.95021
-1.01886e-05	0	-1.01886e-05
-6.18722e-07	0	2.78059
-5.38305e-06	7	-5.38305e-06
4.16955e-06	6	4.16955e-06
-1.50828e-05	1	-1.50828e-05
1.53917e-05	0	1.53917e-05
1.34602e-05	0	1.34602e-05
-8.42856e-06	7	-8.42856e-06
-6.69874e-06	0	-6.69874e-06
-9.08487e-06	0	0.904797
-1.36541e-06	0	1.85146
-5.01038e-06	7	-5.01038e-06
1.12638e-06	1	1.12638e-06
-1.87522e-05	7	-1.87522e-05
1.58547e-06	0	1.58547e-06
1.55627e-07	6	1.55627e-07
-1.6006e-05	0	-1.6006e-05
2.75973e-06	0	1.92846
5.49526e-07	0	1.29677
-2.30573e-06	0	-2.30573e-06
-1.32163e-07	0	1.8211
3.84949e-06	0	3.84949e-06
3.46724e-06	0	3.46724e-06
-4.31613e-06	0	3.07306
1.15018e-05	1	1.15018e-05
-3.65322e-07	6	-3.65322e-07
-1.35801e-06	0	-1.35801e-06
9.44618e-06	6	9.44618e-06
9.92041e-06	1	9.92041e-06
-7.0067e-06	0	3.29237
-9.91059e-06	7	-9.91059e-06
-7.05618e-06	0	-7.05618e-06
-1.17578e-05	0	-1.17578e-05
-1.7812e-05	7	-1.7812e-05
3.10608e-06	0	3.10608e-06
-1.4511e-06	0	-1.4511e-06
6.4255e-06	0	6.4255e-06
-1.65936e-08	0	0.844791
4.09163e-06	0	0.946741
-4.96058e-06	0	2.51999
-9.60108e-06	1	-9.60108e-06
7.78132e-06	0	2.33976
7.61121e-06	7	7.61121e-06
-1.73371e-05	0	3.75177
8.77295e-06	0	1.07658
-1.77337e-05	0	-1.77337e-05
-4.56873e-07	1	-4.56873e-07
-3.94872e-06	0	1.15862
-1.28056e-06	0	2.99698
1.09624e-05	0	1.19487
-1.25522e-05	1	2.11664
-2.65484e-06	0	-2.65484e-06
2.5533e-05	0	2.5533e-05
-1.47831e-05	6	-1.47831e-05
-6.26588e-06	0	-6.26588e-06
-4.1052e-07	1	-4.1052e-07
1.99953e-06	0	2.36004
-5.33306e-06	0	3.58316
-2.66032e-06	0	1.83309
1.08415e-05	0	1.08415e-05
-1.80745e-06	7	-1.80745e-06
2.51555e-06	0	2.51555e-06
3.69542e-06	0	3.69542e-06
4.07034e-06	0	4.07034e-06
4.92505e-06	0	4.92505e-06
5.46326e-07	1	5.46326e-07
-7.08674e-06	0	-7.08674e-06
-5.82708e-07	1	0.896221
-9.63422e-06	0	1.64626
9.33933e-07	1	9.33933e-07
-3.47901e-06	0	2.39313
-1.18334e-06	0	-1.18334e-06
-1.09909e-05	0	1.05425
-2.83076e-06	0	1.93451
-1.08973e-05	0	1.75877
-4.05666e-06	0	3.30018
5.26907e-06	0	1.25842
2.4042e-06	1	2.4042e-06
8.98362e-06	0	3.56321
4.87968e-06	0	4.87968e-06
1.11991e-06	0	1.32405
9.98313e-06	0	9.98313e-06
1.19172e-05	6	1.19172e-05
-1.39939e-05	0	3.01424
8.92148e-06	0	2.55202
7.77959e-06	0	7.77959e-06
9.41915e-06	0	9.41915e-06
-9.08803e-06	0	-9.08803e-06
2.40893e-05	0	3.28568
-2.59425e-05	6	-2.59425e-05
6.86304e-08	0	2.59266
1.18107e-06	0	1.18107e-06
-1.49697e-06	1	-1.49697e-06
7.47873e-06	0	2.16177
1.24035e-06	0	1.24035e-06
-7.78055e-06	0	2.98489
1.41003e-05	0	1.48862
-2.93912e-06	0	-2.93912e-06
6.10679e-06	0	6.10679e-06
-6.6651e-06	1	-6.6651e-06
-1.05988e-05	0	-1.05988e-05
-6.05839e-06	0	-6.05839e-06
-1.05684e-05	1	3.20112
5.33106e-06	0	1.17177
-1.55209e-05	0	2.44438
-9.78489e-06	0	-9.78489e-06
2.72184e-07	0	3.78391
-1.71557e-05	0	1.73935
-5.04888e-06	0	-5.04888e-06
-3.04923e-06	0	3.16585
1.34608e-05	0	1.39721
-2.57537e-06	7	-2.57537e-06
-5.23287e-06	0	-5.23287e-06
-6.63218e-06	6	-6.63218e-06
4.47221e-06	5	2.75542
-3.19451e-06	0	3.0586
-5.43779e-06	0	2.13172
-2.79673e-06	1	-2.79673e-06
1.06523e-05	1	1.06523e-05
1.56783e-05	6	1.56783e-05
-6.43112e-06	0	-6.43112e-06
2.05217e-07	0	0.959368
-3.24184e-06	0	3.01744
1.8574e-05	6	1.8574e-05
5.90764e-06	0	1.16733
-1.78063e-05	0	-1.78063e-05
-4.34109e-06	5	-4.34109e-06
-2.29275e-05	6	-2.29275e-05
-9.29652e-07	5	3.90313
7.03964e-06	6	7.03964e-06
-8.9449e-06	5	1.37279
-1.28251e-05	6	-1.28251e-05
1.25578e-05	6	1.25578e-05
-9.6463e-06	5	-9.6463e-06
9.07784e-06	5	9.07784e-06
2.14074e-06	5	2.14074e-06
8.81023e-06	5	8.81023e-06
1.00254e-05	5	1.00254e-05
1.13991e-05	5	2.04388
1.23604e-05	5	1.23604e-05
2.95402e-06	5	2.95402e-06
1.71761e-06	5	2.06975
-9.55389e-06	5	-9.55389e-06
-1.21041e-05	5	-1.21041e-05
-6.01383e-06	6	-6.01383e-06
-1.35816e-06	5	3.19562
-9.87273e-06	5	1.71745
8.31925e-06	5	8.31925e-06
-7.9506e-06	5	-7.9506e-06
3.40465e-06	6	3.40465e-06
8.7043e-06	5	4.5225
-1.18216e-05	6	-1.18216e-05
1.02289e-05	5	1.02289e-05
-2.10843e-05	5	2.01683
2.29763e-06	5	1.73148
1.51171e-05	6	1.51171e-05
5.55438e-06	5	2.08441
9.14879e-06	5	3.94808
-5.53397e-06	5	2.64904
2.98376e-06	5	2.98376e-06
1.10638e-05	5	3.80248
-1.32915e-05	5	-1.32915e-05
1.00169e-05	5	1.00169e-05
-1.4093e-05	5	2.97311
-4.98781e-06	6	-4.98781e-06
2.62276e-05	6	2.62276e-05
5.10666e-06	5	1.35953
-9.08432e-07	5	1.26797
9.78766e-06	5	2.92403
-2.43809e-06	6	-2.43809e-06
6.21809e-06	5	6.21809e-06
-3.44595e-06	5	-3.44595e-06
-2.35522e-05	5	2.99028
4.72388e-06	5	1.15961
-5.1148e-06	5	-5.1148e-06
-5.73602e-06	5	1.45945
3.7972e-08	7	3.7972e-08
1.34255e-05	5	1.84584
2.95462e-06	6	0.700173
8.41787e-06	5	1.21951
6.29064e-06	6	6.29064e-06
1.01598e-06	5	3.66938
6.71121e-06	5	3.70194
-1.38316e-06	1	0.800111
-1.24931e-05	5	2.60965
3.47635e-06	5	3.47635e-06
-2.27781e-05	5	3.65307
-9.86209e-06	5	1.84672
-5.95413e-07	6	-5.95413e-07
-1.60759e-06	5	1.60497
-4.20362e-06	5	-4.20362e-06
9.88591e-06	5	1.1869
-1.06961e-05	6	-1.06961e-05
-2.61364e-05	5	-2.61364e-05
7.80452e-06	5	7.80452e-06
4.51051e-07	5	4.51051e-07
-1.08489e-06	5	-1.08489e-06
-3.91224e-06	5	1.77528
-1.687e-05	5	1.97562
-9.52704e-06	5	-9.52704e-06
5.07414e-06	5	1.47538
1.88161e-07	5	2.87483
-1.41891e-05	5	-1.41891e-05
5.98172e-06	5	2.79725
7.8638e-06	5	3.40021
-1.34633e-06	6	-1.34633e-06
-1.63865e-07	5	1.74295
1.40914e-05	5	3.10384
3.94839e-06	5	3.82231
1.21988e-05	6	1.21988e-05
-4.50772e-07	5	-4.50772e-07
1.47949e-05	5	3.85418
-7.56838e-07	1	0.754778
9.17748e-06	5	3.03098
-3.44779e-06	6	-3.44779e-06
-1.077e-05	6	-1.077e-05
1.0016e-05	5	1.26908
2.296e-05	5	1.54706
-3.25878e-06	5	-3.25878e-06
1.46886e-05	6	1.46886e-05
-2.36909e-06	5	-2.36909e-06
9.23493e-06	5	1.3075
-9.89192e-06	5	-9.89192e-06
2.75646e-06	5	2.30376
-7.63661e-06	5	1.84179
-1.35211e-05	5	1.77121
6.55024e-06	5	2.79635
1.60965e-05	5	1.60965e-05
-7.88507e-06	5	-7.88507e-06
-8.83876e-06	6	-8.83876e-06
-1.07251e-05	5	4.40097
-4.58141e-06	5	-4.58141e-06
6.65647e-06	5	2.72061
7.12228e-06	5	7.12228e-06
4.42954e-06	6	4.42954e-06
7.59587e-06	5	2.24786
-4.68878e-06	5	2.07795
-1.7271e-06	5	1.99899
6.8205e-06	6	6.8205e-06
-2.81577e-06	5	1.62106
-9.61623e-06	5	-9.61623e-06
-1.37765e-05	5	1.83881
2.69759e-05	6	2.69759e-05
-1.69972e-05	5	1.93602
2.93167e-07	6	2.93167e-07
1.93431e-05	5	1.54779
8.37511e-06	5	1.9023
-1.85346e-06	5	-1.85346e-06
5.33329e-06	6	5.33329e-06
1.78496e-05	5	1.78496e-05
1.89628e-06	5	1.89628e-06
-5.69088e-06	5	-5.69088e-06
1.45189e-05	5	2.09341
1.86899e-05	5	3.97346
-9.84555e-06	5	3.36161
7.18757e-06	5	7.18757e-06
1.29347e-06	6	1.29347e-06
7.01641e-06	5	7.01641e-06
5.26698e-06	5	5.26698e-06
-2.05131e-07	1	-2.05131e-07
4.38251e-06	5	4.38251e-06
-1.21053e-05	5	3.03159
-1.40442e-05	5	2.02593
7.20749e-06	5	7.20749e-06
8.60355e-07	6	8.60355e-07
-1.31617e-06	6	-1.31617e-06
-1.67605e-05	5	2.47247
-5.69498e-06	7	-5.69498e-06
1.92205e-06	6	1.92205e-06
-4.86323e-06	5	2.75183
8.1284e-07	6	8.1284e-07
3.84897e-06	6	3.84897e-06
-1.37502e-06	5	-1.37502e-06
4.27593e-06	5	4.03778
-2.43064e-06	5	-2.43064e-06
-3.18353e-06	5	3.03262
-2.54106e-06	5	2.45316
6.38887e-06	1	6.38887e-06
8.21065e-06	5	8.21065e-06
2.33548e-05	6	2.33548e-05
-9.83308e-06	5	3.7977
-7.07457e-06	6	-7.07457e-06
6.44149e-06	6	6.44149e-06
1.63767e-05	5	1.63767e-05
1.22665e-05	5	1.22665e-05
-4.67706e-06	5	-4.67706e-06
-6.78231e-06	6	-6.78231e-06
1.6964e-05	5	1.6964e-05
1.54285e-05	6	1.54285e-05
2.14528e-06	5	2.14528e-06
1.70069e-05	6	1.70069e-05
-7.98683e-08	6	-7.98683e-08
-8.179e-06	5	1.86863
-5.06102e-07	5	2.73902
7.99211e-07	5	7.99211e-07
-1.55957e-05	5	1.99677
-1.71498e-06	5	-1.71498e-06
-4.18607e-06	5	-4.18607e-06
4.91287e-06	5	4.91287e-06
-5.31228e-06	5	2.81532
4.8222e-06	5	4.8222e-06
5.36291e-06	5	2.69435
-2.79324e-06	6	-2.79324e-06
-4.35073e-07	5	-4.35073e-07
2.38152e-05	1	2.38152e-05
1.54803e-05	6	1.54803e-05
1.55476e-05	5	1.55476e-05
5.81112e-07	6	5.81112e-07
-8.39779e-06	5	-8.39779e-06
5.71123e-06	5	1.49065
6.60478e-07	5	2.62319
3.58466e-05	5	3.00299
-1.9319e-05	5	1.23275
-2.02833e-06	5	1.87282
1.48372e-05	5	1.08547
-2.09852e-05	5	1.32262
-2.59649e-06	5	3.65112
3.34068e-06	5	3.34068e-06
-2.19638e-06	5	-2.19638e-06
-9.31772e-06	1	0.976053
-1.2224e-06	6	-1.2224e-06
1.33853e-05	5	2.08165
-1.34833e-05	6	-1.34833e-05
1.41484e-05	5	3.4203
9.14049e-06	5	2.57592
-1.23669e-05	5	1.92744
-1.50076e-05	5	2.15632
3.45387e-07	5	3.45387e-07
2.863e-06	5	2.863e-06
1.18621e-05	5	3.45628
-3.75494e-07	5	-3.75494e-07
4.20372e-06	6	4.20372e-06
1.28925e-05	5	1.544
1.17069e-05	5	2.33913
8.26094e-06	5	8.26094e-06
3.23917e-06	5	3.23917e-06
3.8095e-06	5	3.8095e-06
1.20262e-05	6	1.20262e-05
1.10221e-05	5	1.10221e-05
-6.15149e-07	5	-6.15149e-07
3.6459e-06	5	2.93444
1.69255e-05	5	1.69255e-05
1.47137e-05	5	3.58524
-9.77248e-06	5	1.83467
1.4482e-05	5	1.4482e-05
-8.58557e-07	5	-8.58557e-07
-1.57377e-05	5	1.83445
1.29248e-05	5	1.29248e-05
8.44678e-07	5	1.58155
9.67046e-06	6	9.67046e-06
1.93911e-05	5	1.93911e-05
1.07987e-05	6	1.07987e-05
-3.53594e-06	6	-3.53594e-06
-1.34923e-06	5	-1.34923e-06
-9.87132e-06	5	2.67457
-8.21708e-06	5	1.14845
4.89531e-06	5	1.91288
-2.99277e-06	5	2.49821
6.58255e-06	5	2.564
8.3241e-06	5	8.3241e-06
3.63463e-06	5	3.63463e-06
-3.98646e-06	0	2.55506
-1.49793e-05	5	3.15794
1.14628e-06	5	1.14628e-06
-1.03782e-05	5	-1.03782e-05
6.45979e-06	5	6.45979e-06
7.72845e-06	5	7.72845e-06
3.16014e-06	6	3.16014e-06
-1.03811e-05	5	3.06913
-7.55137e-06	6	-7.55137e-06
-4.91504e-06	6	-4.91504e-06
1.47226e-06	5	3.06442
2.3565e-05	5	2.73864
-9.20669e-06	1	-9.20669e-06
-2.15685e-05	5	-2.15685e-05
-1.204e-06	5	1.29677
-8.39244e-06	5	1.31103
-2.17244e-05	5	3.04641
-8.74308e-06	5	4.39768
-3.73579e-06	5	-3.73579e-06
-1.1022e-05	5	3.32722
7.1566e-06	5	4.73792
9.0764e-06	6	9.0764e-06
-3.24805e-06	0	1.52412
-1.48159e-05	5	2.47695
5.94171e-06	5	3.17319
-8.54875e-06	5	-8.54875e-06
-8.29918e-06	5	-8.29918e-06
1.49107e-06	5	3.52379
-9.76146e-06	5	2.74036
-2.94684e-06	5	1.3356
-7.70975e-06	5	-7.70975e-06
3.92284e-06	0	3.92284e-06
-8.46306e-06	6	-8.46306e-06
-8.4376e-06	5	-8.4376e-06
-9.61888e-06	5	-9.61888e-06
1.10497e-07	6	1.10497e-07
1.21495e-05	6	1.21495e-05
-8.88879e-06	5	1.93006
2.18101e-06	10	2.43746
-6.56117e-06	5	-6.56117e-06
-1.08852e-05	5	-1.08852e-05
1.09113e-05	5	1.92897
-5.69227e-06	5	1.54834
1.62081e-05	5	1.96502
-6.86988e-06	6	-6.86988e-06
6.56997e-06	5	2.2542
1.11069e-05	6	1.11069e-05
2.14072e-05	1	1.88886
-8.30972e-06	5	2.63175
7.64059e-07	5	2.59807
9.35824e-06	5	1.96212
-5.01667e-06	5	-5.01667e-06
5.94853e-06	6	5.94853e-06
-4.30651e-06	5	-4.30651e-06
-1.13334e-05	5	-1.13334e-05
-2.23717e-05	5	4.04211
5.1464e-06	5	5.1464e-06
2.32623	6	-3.41907e-06
1.71788e-05	5	1.71788e-05
-1.11638e-05	5	3.03647
-4.8848e-06	6	-4.8848e-06
8.07332e-06	5	8.07332e-06
-2.61009e-06	5	-2.61009e-06
4.8806e-06	5	4.8806e-06
1.35278e-05	5	1.35278e-05
2.17682e-05	6	2.17682e-05
5.13871e-07	5	3.42974
-8.38095e-06	5	-8.38095e-06
-1.08462e-05	6	-1.08462e-05
-5.46533e-06	5	2.19061
-4.2651e-06	5	-4.2651e-06
-1.211e-05	5	1.76758
2.11105	5	5.97793e-06
1.4239e-05	5	1.4239e-05
-4.43299e-06	5	1.91748
-1.04033e-05	5	-1.04033e-05
-1.2739e-05	5	2.41348
7.70152e-06	5	7.70152e-06
3.15226e-07	5	3.40553
-1.90485e-05	5	2.68043
-1.23755e-06	5	-1.23755e-06
3.28377e-09	5	2.33963
-8.43778e-06	5	-8.43778e-06
0.881947	5	3.42517
-4.52986e-06	5	2.23956
-7.0232e-06	5	3.08991
-6.7438e-06	6	-6.7438e-06
-2.30302e-05	5	2.033
-1.49333e-06	6	-1.49333e-06
9.4869e-06	5	9.4869e-06
1.15636e-05	5	2.25547

## Sheet: Figure 3e
Cell	Ki67
Fibroblast	0
Fibroblast	0
Fibroblast	0
Fibroblast	0
Fibroblast	0
Fibroblast	0
Fibroblast	0
Myofibroblast	46
Myofibroblast	26.5
Myofibroblast	21
Myofibroblast	26
Myofibroblast	22
Myofibroblast	25
Myofibroblast	27.1

[truncated: 19 more sheets: Figure 4a, Figure 4c, Figure 4e, Figure 4h, Sup Fig 1c, Sup Fig 1d, Sup Fig 2a, Sup Fig 2d, Sup Fig 3b, Sup Fig 3c, Sup Fig 5c, Sup Fig 5d, Sup Fig 5f, Sup Fig 6a, Sup Fig 6f, Sup Fig 8a, Sup Fig 8c, Sup Fig 9B, Sup Fig 9d]
